# Supplementary material for: (2E,4R,5R,6S)-2-(4,5,6-Trihy­droxy­cyclo­hex-2-en-1-yl­idene)acetonitrile
Source: Acta Crystallogr Sect E Struct Rep Online. 2012 Aug 23;68(Pt 9):o2737. doi: 10.1107/S1600536812035313 (PMC3435749; doi:10.1107/S1600536812035313)
Supplement: Supplementary file 1 [file e-68-o2737-sup1.cif]

##############################################################################
#                                                                            #
# This CIF contains the data in a paper accepted for publication in          #
# Acta Crystallographica Section E. It conforms to the requirements of       #
# Notes for Authors for Acta Crystallographica Section E, and has been       #
# peer reviewed under the auspices of the IUCr Commission on Journals.       #
#                                                                            #
# Full details of the Crystallographic Information File format               #
# are given in the paper "The Crystallographic Information File (CIF):       #
# a New Standard Archive File for Crystallography" by S. R. Hall, F. H.      #
# Allen and I. D. Brown [Acta Cryst. (1991), A47, 655-685].                  #
#                                                                            #
# The current version of the core CIF dictionary is obtainable from          #
# ftp://ftp.iucr.org/pub/cif_core.dic.                                       #
#                                                                            #
# Software is freely available for graphical display of the structure(s)     #
# in this CIF. For information consult the CIF software page                 #
# http://www.iucr.org/resources/cif/software.                                #
#                                                                            #
# This file may be used for bona fide research purposes within the           #
# scientific community so long as proper attribution is given to the journal # 
# article from which it was obtained.                                        #
#                                                                            #
##############################################################################
data_I
_audit_creation_method     SHELXL-97
_chemical_name_systematic
;
(2<i>E</i>,4<i>R</i>,5<i>R</i>,6<i>S</i>)-2-(4,5,6-Trihydroxycyclohex-2-en-1-
ylidene)acetonitrile
;
_chemical_name_common     ?
_chemical_formula_moiety     'C8 H9 N O3'
_chemical_formula_sum     'C8 H9 N O3'
_chemical_formula_iupac     'C8 H9 N O3'
_chemical_formula_weight     167.16
_chemical_melting_point     ?
_symmetry_cell_setting     monoclinic
_symmetry_space_group_name_H-M     'P 21'
_symmetry_space_group_name_Hall     'P 2yb'
loop_
    _symmetry_equiv_pos_as_xyz
    'x, y, z'
    '-x, y+1/2, -z'
_cell_length_a     4.8159(5)
_cell_length_b     10.2482(5)
_cell_length_c     8.3573(9)
_cell_angle_alpha     90.00
_cell_angle_beta     102.842(4)
_cell_angle_gamma     90.00
_cell_volume     402.15(6)
_cell_formula_units_Z     2
_cell_measurement_reflns_used     25
_cell_measurement_theta_min     35
_cell_measurement_theta_max     46
_cell_measurement_temperature     193(2)
_exptl_crystal_description     needle
_exptl_crystal_colour     colourless
_exptl_crystal_size_max     0.60
_exptl_crystal_size_mid     0.06
_exptl_crystal_size_min     0.06
_exptl_crystal_density_diffrn     1.380
_exptl_crystal_density_meas     ?
_exptl_crystal_density_method     'not measured'
_exptl_crystal_F_000     176
_exptl_absorpt_coefficient_mu     0.900
_exptl_absorpt_correction_type     none
_exptl_special_details
;
^1^H--, ^13^C-- and two-dimensional-NMR spectra were recorded on Bruker AVANCE
II-400 MHz s pectrometer equipped with a 5 mm observe probe and a
<i>z</i>-gradient coil using standard pulse sequences. HR-ESI-MS was carried
out on a Waters Q-TOF Ultima III mass spectrometer.
HR-ESI-MS m/<i>z</i> 190.0470 (calcd. for
[C~8~H~9~NO~3~+Na]^+^ 190.0475); NMR (^1^H-NMR, 400 MHz, acetone-d~6~): 6.55
(1<i>H</i>, dd, J = 2.5, 10.1 Hz, H-2), 6.04 (1<i>H</i>, dd, J = 1.8, 10.1 Hz,
H-3), 4.11--4.16 (1<i>H</i>, m, H-4), 4.40--4.44 (1<i>H</i>, m, H-5),
4.44--4.50 (1<i>H</i>, m, H-6), 5.63 (1<i>H</i>, s, H-7), 4.60 (1<i>H</i>, d,
J = 7.9 Hz, OH-5), 4.16--4.18 (2<i>H</i>, m, OH-4 and 6); (^13^C-NMR, 100 MHz,
acetone-d~6~): 159.7 (C-1), 124.0 (C-2), 139.6 (C-3), 74.5 (C-4), 69.6 (C-5),
71.9 (C-6),93.7 (C-7), 117.6 (C-8).
;
_diffrn_ambient_temperature     193(2)
_diffrn_radiation_type     CuK\a
_diffrn_radiation_wavelength     1.54178
_diffrn_radiation_monochromator     graphite
_diffrn_measurement_device_type     'Enraf--Nonius CAD-4'
_diffrn_measurement_device     '\k-geometry diffractometer'
_diffrn_measurement_method     \w/2\q
_diffrn_detector_area_resol_mean     ?
_diffrn_reflns_number     2174
_diffrn_reflns_av_R_equivalents     0.0205
_diffrn_reflns_av_sigmaI/netI     0.0215
_diffrn_reflns_theta_min     5.43
_diffrn_reflns_theta_max     69.95
_diffrn_reflns_theta_full     69.95
_diffrn_measured_fraction_theta_max     1.00
_diffrn_measured_fraction_theta_full     1.000
_diffrn_reflns_limit_h_min     -5
_diffrn_reflns_limit_h_max     5
_diffrn_reflns_limit_k_min     -12
_diffrn_reflns_limit_k_max     12
_diffrn_reflns_limit_l_min     -10
_diffrn_reflns_limit_l_max     10
_diffrn_standards_number     3
_diffrn_standards_interval_count     ?
_diffrn_standards_interval_time     60
_diffrn_standards_decay_%     5
_refine_special_details
;
Refinement of <i>F</i>^2^ against ALL reflections. The weighted <i>R</i>-factor
<i>wR</i> and goodness of fit <i>S</i> are based on <i>F</i>^2^, conventional
<i>R</i>-factors <i>R</i> are based on <i>F</i>, with <i>F</i> set to zero for
negative <i>F</i>^2^. The threshold expression of <i>F</i>^2^ >
\s(<i>F</i>^2^) is used only for calculating <i>R</i>-factors(gt) <i>etc</i>.
and is not relevant to the choice of reflections for refinement.
<i>R</i>-factors based on <i>F</i>^2^ are statistically about twice as large
as those based on <i>F</i>, and <i>R</i>- factors based on ALL data will be
even larger.
;
_reflns_number_total     1514
_reflns_number_gt     1501
_reflns_threshold_expression     I>2\s(I)
_refine_ls_structure_factor_coef     Fsqd
_refine_ls_matrix_type     full
_refine_ls_R_factor_all     0.0258
_refine_ls_R_factor_gt     0.0255
_refine_ls_wR_factor_ref     0.0711
_refine_ls_wR_factor_obs     0.0708
_refine_ls_goodness_of_fit_ref     1.079
_refine_ls_restrained_S_all     1.079
_refine_ls_number_reflns     1514
_refine_ls_number_parameters     146
_refine_ls_number_restraints     1
_refine_ls_hydrogen_treatment     refall
_refine_ls_weighting_scheme     calc
_refine_ls_weighting_details
         'calc w=1/[\s^2^(Fo^2^)+(0.0474P)^2^+0.0306P] where P=(Fo^2^+2Fc^2^)/3'
_atom_sites_solution_hydrogens     geom
_atom_sites_solution_primary     direct
_atom_sites_solution_secondary     difmap
_refine_ls_shift/su_max     0.000
_refine_ls_shift/su_mean     0.000
_refine_diff_density_max     0.210
_refine_diff_density_min     -0.119
_refine_ls_extinction_method     'SHELXL97 (Sheldrick, 2008)'
_refine_ls_extinction_coef     0.018(3)
_refine_ls_extinction_expression
                                  'Fc^*^=kFc[1+0.001xFc^2^\l^3^/sin(2\q)]^-1/4^'
_refine_ls_abs_structure_details     'Flack, (1983)'
_refine_ls_abs_structure_Flack     -0.04(16)
loop_
    _atom_type_symbol
    _atom_type_description
    _atom_type_scat_dispersion_real
    _atom_type_scat_dispersion_imag
    _atom_type_scat_source
    'C' 'C' 0.0181 0.0091
                         'International Tables Vol C Tables 4.2.6.8 and 6.1.1.4'
    'H' 'H' 0.0000 0.0000
                         'International Tables Vol C Tables 4.2.6.8 and 6.1.1.4'
    'N' 'N' 0.0311 0.0180
                         'International Tables Vol C Tables 4.2.6.8 and 6.1.1.4'
    'O' 'O' 0.0492 0.0322
                         'International Tables Vol C Tables 4.2.6.8 and 6.1.1.4'
_computing_data_collection     '<i>CAD-4 Software</i> (Enraf--Nonius, 1989)'
_computing_cell_refinement     '<i>CAD-4 Software</i> (Enraf--Nonius, 1989)'
_computing_data_reduction     'CORINC (Dr\"ager & Gattow, 1971)'
_computing_structure_solution     'SIR97 (Altomare <i>et al.</i>, 1999)'
_computing_structure_refinement     'SHELXL97 (Sheldrick, 2008)'
_computing_molecular_graphics     'PLATON (Spek, 2009)'
_computing_publication_material     'PLATON (Spek, 2009)'
loop_
    _atom_site_type_symbol
    _atom_site_label
    _atom_site_fract_x
    _atom_site_fract_y
    _atom_site_fract_z
    _atom_site_U_iso_or_equiv
    _atom_site_adp_type
    _atom_site_calc_flag
    _atom_site_refinement_flags
    _atom_site_occupancy
    _atom_site_symmetry_multiplicity
    _atom_site_disorder_assembly
    _atom_site_disorder_group
    C C1 0.4167(3) 0.60278(13) 0.16499(15) 0.0204(3) Uani d . 1 1 . .
    C C2 0.6543(3) 0.54538(12) 0.29376(15) 0.0193(3) Uani d . 1 1 . .
    H H2 0.822(3) 0.5471(15) 0.2490(18) 0.014(3) Uiso d . 1 1 . .
    C C3 0.7220(3) 0.63193(13) 0.44623(15) 0.0195(3) Uani d . 1 1 . .
    H H3 0.881(4) 0.5923(17) 0.525(2) 0.023(4) Uiso d . 1 1 . .
    C C4 0.8147(3) 0.76563(13) 0.39626(17) 0.0244(3) Uani d . 1 1 . .
    H H4 0.992(4) 0.7516(17) 0.364(2) 0.023(4) Uiso d . 1 1 . .
    C C5 0.6001(3) 0.81945(14) 0.2530(2) 0.0291(3) Uani d . 1 1 . .
    H H5 0.591(4) 0.911(2) 0.238(2) 0.041(5) Uiso d . 1 1 . .
    C C6 0.4214(3) 0.74407(14) 0.14727(17) 0.0277(3) Uani d . 1 1 . .
    H H6 0.289(4) 0.7814(18) 0.059(2) 0.023(4) Uiso d . 1 1 . .
    O O7 0.5884(2) 0.41531(9) 0.32843(12) 0.0246(2) Uani d . 1 1 . .
    H H7 0.730(5) 0.381(2) 0.375(2) 0.038(5) Uiso d . 1 1 . .
    O O8 0.47685(18) 0.64281(10) 0.51340(11) 0.0221(2) Uani d . 1 1 . .
    H H8 0.530(4) 0.644(2) 0.607(3) 0.031(5) Uiso d . 1 1 . .
    O O9 0.8700(2) 0.85292(10) 0.53125(14) 0.0320(3) Uani d . 1 1 . .
    H H9 0.730(5) 0.870(2) 0.559(3) 0.045(6) Uiso d . 1 1 . .
    C C10 0.2197(3) 0.52459(15) 0.07211(16) 0.0252(3) Uani d . 1 1 . .
    H H10 0.220(4) 0.431(2) 0.0850(19) 0.024(4) Uiso d . 1 1 . .
    C C11 -0.0065(3) 0.57476(17) -0.05275(17) 0.0316(3) Uani d . 1 1 . .
    N N12 -0.1938(3) 0.61195(18) -0.15135(17) 0.0451(4) Uani d . 1 1 . .
loop_
    _atom_site_aniso_label
    _atom_site_aniso_U_11
    _atom_site_aniso_U_22
    _atom_site_aniso_U_33
    _atom_site_aniso_U_12
    _atom_site_aniso_U_13
    _atom_site_aniso_U_23
    C1 0.0145(6) 0.0289(7) 0.0186(5) 0.0032(5) 0.0053(4) 0.0007(5)
    C2 0.0106(6) 0.0241(6) 0.0233(6) 0.0012(5) 0.0043(5) 0.0010(5)
    C3 0.0086(5) 0.0255(6) 0.0227(5) 0.0031(4) -0.0001(4) 0.0005(5)
    C4 0.0128(6) 0.0260(7) 0.0344(7) -0.0030(5) 0.0054(5) -0.0046(5)
    C5 0.0271(8) 0.0222(7) 0.0391(8) -0.0003(5) 0.0098(6) 0.0065(5)
    C6 0.0229(7) 0.0318(8) 0.0273(6) 0.0039(6) 0.0034(5) 0.0097(6)
    O7 0.0167(5) 0.0204(5) 0.0340(5) 0.0034(4) -0.0001(4) 0.0022(4)
    O8 0.0134(4) 0.0328(5) 0.0197(4) 0.0006(4) 0.0030(3) -0.0018(4)
    O9 0.0135(5) 0.0332(6) 0.0489(6) -0.0054(4) 0.0060(4) -0.0162(5)
    C10 0.0186(6) 0.0354(7) 0.0212(6) 0.0016(5) 0.0034(5) -0.0014(5)
    C11 0.0250(7) 0.0477(9) 0.0208(6) -0.0052(6) 0.0024(6) -0.0037(6)
    N12 0.0319(7) 0.0705(11) 0.0269(6) 0.0011(7) -0.0064(5) 0.0055(6)
_geom_special_details
;
All e.s.d.'s (except the e.s.d. in the dihedral angle between two l.s. planes)
are estimated using the full covariance matrix. The cell e.s.d.'s are taken
into account individually in the estimation of e.s.d.'s in distances, angles
and torsion angles; correlations between e.s.d.'s in cell parameters are only
used when they are defined by crystal symmetry. An approximate (isotropic)
treatment of cell e.s.d.'s is used for estimating e.s.d.'s involving l.s.
planes.
;
loop_
    _geom_bond_atom_site_label_1
    _geom_bond_atom_site_label_2
    _geom_bond_site_symmetry_2
    _geom_bond_distance
    _geom_bond_publ_flag
    C1 C10 . 1.3479(19) ?
    C1 C6 . 1.4563(19) ?
    C1 C2 . 1.5054(16) ?
    C2 O7 . 1.4151(15) ?
    C2 C3 . 1.5272(17) ?
    C2 H2 . 0.962(16) ?
    C3 O8 . 1.4200(16) ?
    C3 C4 . 1.5277(18) ?
    C3 H3 . 0.981(17) ?
    C4 O9 . 1.4178(17) ?
    C4 C5 . 1.5019(19) ?
    C4 H4 . 0.963(18) ?
    C5 C6 . 1.334(2) ?
    C5 H5 . 0.94(2) ?
    C6 H6 . 0.943(18) ?
    O7 H7 . 0.79(2) ?
    O8 H8 . 0.77(2) ?
    O9 H9 . 0.78(3) ?
    C10 C11 . 1.426(2) ?
    C10 H10 . 0.96(2) ?
    C11 N12 . 1.144(2) ?
loop_
    _geom_angle_atom_site_label_1
    _geom_angle_atom_site_label_2
    _geom_angle_atom_site_label_3
    _geom_angle_site_symmetry_1
    _geom_angle_site_symmetry_3
    _geom_angle
    _geom_angle_publ_flag
    C10 C1 C6 . . 123.87(12) ?
    C10 C1 C2 . . 120.34(12) ?
    C6 C1 C2 . . 115.77(11) ?
    O7 C2 C1 . . 110.18(11) ?
    O7 C2 C3 . . 113.10(10) ?
    C1 C2 C3 . . 110.92(10) ?
    O7 C2 H2 . . 110.0(10) ?
    C1 C2 H2 . . 106.6(9) ?
    C3 C2 H2 . . 105.8(9) ?
    O8 C3 C2 . . 109.47(10) ?
    O8 C3 C4 . . 110.90(11) ?
    C2 C3 C4 . . 108.30(10) ?
    O8 C3 H3 . . 111.0(10) ?
    C2 C3 H3 . . 108.2(10) ?
    C4 C3 H3 . . 108.9(10) ?
    O9 C4 C5 . . 112.14(12) ?
    O9 C4 C3 . . 111.28(11) ?
    C5 C4 C3 . . 110.86(10) ?
    O9 C4 H4 . . 107.3(10) ?
    C5 C4 H4 . . 109.1(10) ?
    C3 C4 H4 . . 105.9(10) ?
    C6 C5 C4 . . 122.94(13) ?
    C6 C5 H5 . . 119.0(12) ?
    C4 C5 H5 . . 118.1(12) ?
    C5 C6 C1 . . 122.05(12) ?
    C5 C6 H6 . . 120.6(11) ?
    C1 C6 H6 . . 117.4(11) ?
    C2 O7 H7 . . 108.3(16) ?
    C3 O8 H8 . . 106.5(14) ?
    C4 O9 H9 . . 111.1(17) ?
    C1 C10 C11 . . 122.16(14) ?
    C1 C10 H10 . . 123.0(10) ?
    C11 C10 H10 . . 114.9(10) ?
    N12 C11 C10 . . 177.70(18) ?
loop_
    _geom_torsion_atom_site_label_1
    _geom_torsion_atom_site_label_2
    _geom_torsion_atom_site_label_3
    _geom_torsion_atom_site_label_4
    _geom_torsion_site_symmetry_1
    _geom_torsion_site_symmetry_2
    _geom_torsion_site_symmetry_3
    _geom_torsion_site_symmetry_4
    _geom_torsion
    _geom_torsion_publ_flag
    C10 C1 C2 O7 . . . . -16.29(16) ?
    C6 C1 C2 O7 . . . . 165.07(11) ?
    C10 C1 C2 C3 . . . . -142.30(13) ?
    C6 C1 C2 C3 . . . . 39.06(15) ?
    O7 C2 C3 O8 . . . . -63.88(13) ?
    C1 C2 C3 O8 . . . . 60.49(13) ?
    O7 C2 C3 C4 . . . . 175.09(9) ?
    C1 C2 C3 C4 . . . . -60.54(13) ?
    O8 C3 C4 O9 . . . . 57.48(13) ?
    C2 C3 C4 O9 . . . . 177.62(10) ?
    O8 C3 C4 C5 . . . . -68.05(13) ?
    C2 C3 C4 C5 . . . . 52.09(14) ?
    O9 C4 C5 C6 . . . . -149.07(14) ?
    C3 C4 C5 C6 . . . . -24.01(19) ?
    C4 C5 C6 C1 . . . . 1.4(2) ?
    C10 C1 C6 C5 . . . . 172.38(14) ?
    C2 C1 C6 C5 . . . . -9.0(2) ?
    C6 C1 C10 C11 . . . . -0.6(2) ?
    C2 C1 C10 C11 . . . . -179.10(12) ?
    C1 C10 C11 N12 . . . . -141(4) ?
loop_
    _geom_hbond_atom_site_label_D
    _geom_hbond_atom_site_label_H
    _geom_hbond_atom_site_label_A
    _geom_hbond_site_symmetry_A
    _geom_hbond_distance_DH
    _geom_hbond_distance_HA
    _geom_hbond_distance_DA
    _geom_hbond_angle_DHA
    O7 H7 O9 2_746 0.79(2) 1.93(2) 2.6885(14) 160(2)
    O8 H8 N12 1_656 0.77(2) 2.18(2) 2.9138(16) 160(2)
    O9 H9 O7 2_656 0.78(3) 2.02(2) 2.7944(15) 170(2)
_iucr_refine_instructions_details
;
TITL tcaf12 in P 21
CELL  1.54178    4.8159   10.2482    8.3573    90.000   102.842    90.000
ZERR  2          0.0005    0.0005    0.0009     0.000     0.004     0.000
LATT  -1
SYMM  -X, 0.50+Y,-Z
SFAC  C  H  N  O
UNIT 16 18  2  6
L.S. 4
FMAP 2
PLAN -20 .5 -.5
TEMP -80
ACTA
CONF
SIZE 0.06 0.06 0.6
BOND $H
EQIV $1 2-x, y-1/2, 1-z
EQIV $2 x+1, y, z+1
EQIV $3 -x+1, y+1/2, 1-z
HTAB O7 O9_$1
HTAB O8 N12_$2
HTAB O9 O7_$3
WGHT    0.047400    0.030600
EXTI    0.017908
FVAR       4.13636
C1    1    0.416689    0.602775    0.164986    11.00000    0.01446    0.02892 =
         0.01864    0.00068    0.00528    0.00316
     0.00026 0.00013 0.00015 0.00059 0.00069 0.00054 0.00045 0.00044 0.00046
C2    1    0.654305    0.545375    0.293758    11.00000    0.01056    0.02410 =
         0.02334    0.00101    0.00428    0.00120
     0.00026 0.00012 0.00015 0.00056 0.00061 0.00059 0.00047 0.00046 0.00045
H2    2    0.821978    0.547062    0.249041    11.00000    0.01424
     0.00337 0.00153 0.00181 0.00331
C3    1    0.722033    0.631927    0.446235    11.00000    0.00856    0.02551 =
         0.02273    0.00045   -0.00006    0.00305
     0.00025 0.00013 0.00015 0.00051 0.00059 0.00055 0.00048 0.00039 0.00045
H3    2    0.880858    0.592283    0.525317    11.00000    0.02291
     0.00364 0.00173 0.00207 0.00393
C4    1    0.814707    0.765631    0.396259    11.00000    0.01276    0.02603 =
         0.03441   -0.00460    0.00538   -0.00304
     0.00027 0.00013 0.00017 0.00061 0.00065 0.00069 0.00054 0.00050 0.00048
H4    2    0.992199    0.751583    0.363803    11.00000    0.02271
     0.00387 0.00167 0.00203 0.00368
C5    1    0.600063    0.819445    0.253016    11.00000    0.02708    0.02225 =
         0.03908    0.00651    0.00983   -0.00025
     0.00031 0.00014 0.00020 0.00076 0.00066 0.00080 0.00053 0.00060 0.00054
H5    2    0.590934    0.910831    0.238500    11.00000    0.04099
     0.00415 0.00237 0.00238 0.00513
C6    1    0.421363    0.744074    0.147272    11.00000    0.02292    0.03183 =
         0.02732    0.00970    0.00340    0.00385
     0.00029 0.00014 0.00017 0.00072 0.00075 0.00062 0.00057 0.00051 0.00055
H6    2    0.288795    0.781371    0.059008    11.00000    0.02312
     0.00379 0.00181 0.00208 0.00397
O7    4    0.588386    0.415308    0.328426    11.00000    0.01667    0.02040 =
         0.03397    0.00217   -0.00006    0.00337
     0.00020 0.00009 0.00012 0.00045 0.00046 0.00052 0.00037 0.00036 0.00037
H7    2    0.730058    0.380711    0.374574    11.00000    0.03781
     0.00493 0.00226 0.00231 0.00516
O8    4    0.476851    0.642806    0.513398    11.00000    0.01341    0.03282 =
         0.01972   -0.00176    0.00302    0.00065
     0.00018 0.00010 0.00011 0.00044 0.00049 0.00044 0.00035 0.00031 0.00037
H8    2    0.530447    0.643598    0.607394    11.00000    0.03147
     0.00414 0.00198 0.00260 0.00459
O9    4    0.870007    0.852916    0.531247    11.00000    0.01350    0.03323 =
         0.04890   -0.01621    0.00596   -0.00542
     0.00022 0.00010 0.00014 0.00051 0.00056 0.00062 0.00047 0.00043 0.00039
H9    2    0.729786    0.870366    0.559185    11.00000    0.04483
     0.00536 0.00239 0.00253 0.00591
C10   1    0.219724    0.524592    0.072113    11.00000    0.01859    0.03535 =
         0.02119   -0.00145    0.00338    0.00160
     0.00029 0.00015 0.00016 0.00062 0.00075 0.00060 0.00052 0.00048 0.00054
H10   2    0.219683    0.431081    0.084974    11.00000    0.02408
     0.00351 0.00197 0.00189 0.00396
C11   1   -0.006507    0.574755   -0.052754    11.00000    0.02502    0.04772 =
         0.02080   -0.00373    0.00242   -0.00522
     0.00032 0.00017 0.00017 0.00074 0.00087 0.00062 0.00057 0.00057 0.00062
N12   3   -0.193842    0.611953   -0.151348    11.00000    0.03190    0.07050 =
         0.02694    0.00545   -0.00639    0.00111
     0.00032 0.00018 0.00017 0.00071 0.00108 0.00060 0.00064 0.00054 0.00066
HKLF 4
REM  tcaf12 in P 21
REM R1 =  0.0255 for   1501 Fo > 4sig(Fo)  and  0.0258 for all   1514 data
REM    146 parameters refined using      1 restraints
;
data_global
_journal_date_recd_electronic     2012-07-11
_journal_date_accepted     2012-08-09
_journal_name_full     'Acta Crystallographica, Section E'
_journal_year     2012
_journal_volume     68
_journal_issue      9
_journal_page_first     o2737
_journal_page_last     o2737
_journal_paper_category     QO
_journal_paper_doi     10.1107/S1600536812035313
_journal_coeditor_code     NC2287
_publ_contact_author_name     'Bonaventure, Ngadjui T.'
_publ_contact_author_address
;
Department of Organic Chemistry
University of Yaounde I
PO Box 812 Yaounde
Cameroon
;
_publ_contact_author_email     'ngadjuibt@yahoo.fr'
_publ_contact_author_fax     '+237 22 235396'
_publ_contact_author_phone     '+237 77 605857'
_publ_section_title
;\
(2<i>E</i>,4<i>R</i>,5<i>R</i>,6<i>S</i>)-2-(4,5,6-Trihydroxycyclohex-2-en-1-\
ylidene)acetonitrile
;
loop_
    _publ_author_name
    _publ_author_address
    'Guedem, Alphonsine N.'
;
Department of Organic Chemistry
University of Yaounde I
PO Box 812 Yaounde
Cameroon
;
    'Sandjo, Louis P.'
;
University Mainz
Duesbergweg 10-14
55128 Mainz
Germany
;
    'Opatz, Till'
;
University Mainz
Duesbergweg 10-14
55128 Mainz
Germany
;
    'Schollmeyer, Dieter'
;
University Mainz
Duesbergweg 10-14
55128 Mainz
Germany
;
    'Ngadjui, Bonaventure T.'
;
Department of Organic Chemistry
University of Yaounde I
PO Box 812 Yaounde
Cameroon
;
