# Supplementary material for: (2E,4R,5R,6S)-2-(4,5,6-Trihy­droxy­cyclo­hex-2-en-1-yl­idene)acetonitrile
Source: Acta Crystallogr Sect E Struct Rep Online. 2012 Aug 23;68(Pt 9):o2737. doi: 10.1107/S1600536812035313 (PMC3435749; doi:10.1107/S1600536812035313)
Supplement: Supplementary file 2 [file e-68-o2737-Isup2.hkl]

# 
# h,k,l, Fc-squared, Fo-squared, sigma(Fo-squared) and status flag 
# 
data_I
_shelx_title ' tcaf12 in P 21' 
_shelx_refln_list_code          4 
_shelx_F_calc_maximum       69.51 
_exptl_crystal_F_000       176.00 
_reflns_d_resolution_high  0.8206 
 
loop_ 
 _symmetry_equiv_pos_as_xyz 
 'x, y, z' 
 '-x, y+1/2, -z' 
 
_cell_length_a     4.8159 
_cell_length_b    10.2482 
_cell_length_c     8.3573 
_cell_angle_alpha  90.000 
_cell_angle_beta  102.842 
_cell_angle_gamma  90.000 
 
_shelx_F_squared_multiplier     1.000 
 
loop_ 
 _refln_index_h 
 _refln_index_k 
 _refln_index_l 
 _refln_F_squared_calc 
 _refln_F_squared_meas 
 _refln_F_squared_sigma 
 _refln_observed_status 
   0 -12   0        4.26        3.51      0.34 o 
   1 -12   0       18.70       20.10      0.68 o 
   1 -11   0        2.00        1.87      0.28 o 
   2 -11   0       31.54       35.97      1.01 o 
   0 -10   0      101.79       93.89      2.42 o 
   1 -10   0       69.84       69.16      2.02 o 
   2 -10   0        0.80        0.51      0.22 o 
   3 -10   0        4.15        4.17      0.35 o 
   1  -9   0       23.31       21.84      1.20 o 
   2  -9   0        6.83        6.65      0.45 o 
   3  -9   0        0.35        0.71      0.16 o 
   0  -8   0       83.75       76.53      1.46 o 
   1  -8   0       63.31       61.96      1.98 o 
   2  -8   0       18.48       19.25      0.61 o 
   3  -8   0       67.37       65.74      1.80 o 
   4  -8   0       25.27       24.51      0.57 o 
   1  -7   0       11.85       11.96      0.50 o 
   2  -7   0      221.52      207.66      3.92 o 
   3  -7   0      241.87      243.23      5.51 o 
   4  -7   0        6.56        6.76      0.52 o 
   0  -6   0      129.16      152.51      1.93 o 
   1  -6   0       87.06       93.35      1.88 o 
   2  -6   0       15.94       17.81      1.63 o 
   3  -6   0       35.02       35.92      1.02 o 
   4  -6   0       26.59       26.35      0.70 o 
   5  -6   0       67.61       64.15      1.55 o 
   1  -5   0      327.35      332.43     13.28 o 
   2  -5   0        1.50        1.52      0.38 o 
   3  -5   0        9.38        9.48      0.42 o 
   4  -5   0       17.32       18.25      1.06 o 
   5  -5   0        7.04        6.43      0.62 o 
   0  -4   0     1227.80     1232.86     10.71 o 
   1  -4   0      265.11      264.14      3.01 o 
   2  -4   0       88.50       88.69      1.36 o 
   3  -4   0       34.05       31.98      0.75 o 
   4  -4   0        9.82        9.51      0.45 o 
   5  -4   0       33.94       32.01      1.44 o 
   1  -3   0       51.17       49.79      1.33 o 
   2  -3   0       84.46       89.37      1.29 o 
   3  -3   0      328.94      342.62      3.64 o 
   4  -3   0       82.85       81.01      1.59 o 
   5  -3   0       27.82       26.21      1.02 o 
   0  -2   0      576.99      560.65      4.29 o 
   1  -2   0       58.91       59.96      0.78 o 
   2  -2   0       24.86       25.71      0.51 o 
   3  -2   0       61.97       65.91      1.25 o 
   4  -2   0      195.91      194.60      2.92 o 
   5  -2   0        3.83        3.63      0.27 o 
   1  -1   0      661.97      655.84     28.58 o 
   2  -1   0      625.63      626.75      6.45 o 
   3  -1   0       89.54      101.01      1.57 o 
   4  -1   0       45.50       45.00      2.88 o 
   5  -1   0       55.53       54.82      1.68 o 
   1   0   0      848.55      849.85      9.51 o 
   2   0   0        3.61        4.64      0.17 o 
   3   0   0      110.98      109.39      1.66 o 
   4   0   0        5.93        5.77      0.30 o 
   5   0   0       82.60       86.78      1.56 o 
   1   1   0      662.18      667.56      7.24 o 
   2   1   0      623.98      636.79      7.45 o 
   3   1   0       89.31      100.71      2.22 o 
   4   1   0       44.89       43.56      1.33 o 
   5   1   0       54.87       54.12      1.68 o 
   0   2   0      577.22      576.83      6.23 o 
   1   2   0       59.75       57.21      1.07 o 
   2   2   0       24.95       24.55      0.70 o 
   3   2   0       62.30       66.62      1.77 o 
   4   2   0      195.15      198.82      3.81 o 
   5   2   0        3.80        4.88      0.42 o 
   1   3   0       51.90       50.26      1.08 o 
   2   3   0       85.90       90.88      1.84 o 
   3   3   0      330.36      346.96      5.19 o 
   4   3   0       82.73       82.88      2.26 o 
   5   3   0       27.40       28.38      0.95 o 
   0   4   0     1218.63     1227.52     13.29 o 
   1   4   0      264.51      255.48      3.54 o 
   2   4   0       88.42       83.96      1.87 o 
   3   4   0       34.71       30.57      1.03 o 
   4   4   0        9.68       10.49      0.63 o 
   5   4   0       34.47       35.14      1.00 o 
   1   5   0      326.41      327.26      4.52 o 
   2   5   0        1.41        1.34      0.24 o 
   3   5   0        9.66        9.90      0.61 o 
   4   5   0       17.45       18.64      0.84 o 
   5   5   0        7.31        6.93      0.43 o 
   0   6   0      128.53      154.18      2.74 o 
   1   6   0       87.64       93.88      2.08 o 
   2   6   0       15.72       16.02      0.74 o 
   3   6   0       34.66       35.77      1.21 o 
   4   6   0       26.61       27.13      1.00 o 
   5   6   0       67.63       67.98      1.51 o 
   1   7   0       11.81       11.55      0.62 o 
   2   7   0      221.18      211.25      3.87 o 
   3   7   0      239.92      230.69      4.21 o 
   4   7   0        6.42        6.73      0.48 o 
   0   8   0       83.67       76.22      2.09 o 
   1   8   0       63.11       64.04      1.92 o 
   2   8   0       18.92       20.96      0.91 o 
   3   8   0       67.58       68.67      2.02 o 
   4   8   0       25.15       24.72      0.82 o 
   1   9   0       23.58       23.39      0.95 o 
   2   9   0        6.84        6.49      0.53 o 
   3   9   0        0.41        0.54      0.23 o 
   0  10   0      101.80       94.09      2.43 o 
   1  10   0       69.98       67.05      1.98 o 
   2  10   0        0.78        0.69      0.23 o 
   3  10   0        4.24        5.08      0.37 o 
   1  11   0        1.87        1.81      0.28 o 
   2  11   0       32.10       34.26      0.98 o 
   0  12   0        4.30        4.19      0.35 o 
   1  12   0       18.60       20.74      0.69 o 
  -1 -12   1        2.70        3.27      0.28 o 
   0 -12   1        2.51        2.98      0.37 o 
   1 -12   1       37.11       38.89      1.13 o 
  -2 -11   1        7.05        6.82      0.44 o 
  -1 -11   1        1.20        1.17      0.27 o 
   0 -11   1        2.54        1.77      0.21 o 
   1 -11   1        1.46        1.47      0.29 o 
   2 -11   1       10.73       11.22      0.55 o 
  -3 -10   1       79.02       77.66      1.84 o 
  -2 -10   1        2.77        2.40      0.37 o 
  -1 -10   1        5.29        4.97      0.47 o 
   0 -10   1       47.62       41.52      0.91 o 
   1 -10   1       11.21        9.53      0.60 o 
   2 -10   1       71.77       66.68      1.86 o 
   3 -10   1        1.78        1.69      0.22 o 
  -4  -9   1        1.42        1.33      0.19 o 
  -3  -9   1        5.04        5.23      0.44 o 
  -2  -9   1       34.90       32.57      1.15 o 
  -1  -9   1      110.43      105.84      2.63 o 
   0  -9   1       36.86       31.67      0.65 o 
   1  -9   1       53.71       48.24      1.53 o 
   2  -9   1        7.19        6.94      0.38 o 
   3  -9   1        9.24        8.58      0.38 o 
  -4  -8   1       40.74       39.26      1.09 o 
  -3  -8   1       83.27       82.07      2.23 o 
  -2  -8   1       48.55       49.88      1.43 o 
  -1  -8   1        5.90        4.99      0.46 o 
   0  -8   1       66.87       65.06      1.10 o 
   1  -8   1      261.71      251.56      3.09 o 
   2  -8   1      121.21      128.57      7.97 o 
   3  -8   1       35.48       32.09      1.25 o 
   4  -8   1       24.12       23.59      1.25 o 
  -4  -7   1        5.80        6.33      0.47 o 
  -3  -7   1       65.05       65.60      2.00 o 
  -2  -7   1       32.37       33.73      1.13 o 
  -1  -7   1       73.31       74.46      1.96 o 
   0  -7   1       35.46       33.50      0.65 o 
   1  -7   1       33.24       30.12      0.71 o 
   2  -7   1        7.34        7.50      0.55 o 
   3  -7   1       92.76       87.92      1.76 o 
   4  -7   1       32.62       32.17      0.78 o 
  -5  -6   1        2.34        2.76      0.28 o 
  -4  -6   1       48.32       46.86      1.35 o 
  -3  -6   1        6.76        6.92      0.51 o 
  -2  -6   1       29.37       29.53      0.99 o 
  -1  -6   1       54.76       49.41      1.44 o 
   0  -6   1      122.01      123.30      2.22 o 
   1  -6   1        9.71       10.26      0.39 o 
   2  -6   1      103.36      104.08      5.75 o 
   3  -6   1        6.13        5.81      0.37 o 
   4  -6   1       65.57       62.98      3.68 o 
  -5  -5   1       10.51       10.39      0.54 o 
  -4  -5   1       40.32       42.95      1.32 o 
  -3  -5   1        5.01        5.44      0.46 o 
  -2  -5   1      115.49      116.97      2.42 o 
  -1  -5   1      214.07      229.83      3.49 o 
   0  -5   1      190.67      209.89      3.48 o 
   1  -5   1      126.22      129.52      4.73 o 
   2  -5   1       68.00       67.54      1.27 o 
   3  -5   1       30.31       32.58      0.79 o 
   4  -5   1       61.02       57.75      2.54 o 
   5  -5   1       14.79       12.67      0.37 o 
  -5  -4   1       49.98       48.59      1.52 o 
  -4  -4   1       16.69       16.06      0.84 o 
  -3  -4   1       22.67       21.27      0.86 o 
  -2  -4   1      109.50      120.59      2.32 o 
  -1  -4   1      273.18      274.17      3.75 o 
   0  -4   1      668.82      662.06      4.41 o 
   1  -4   1       93.26       87.88      3.87 o 
   2  -4   1      122.23      117.74      4.12 o 
   3  -4   1       43.49       42.54      1.10 o 
   4  -4   1       86.41       82.60      2.94 o 
   5  -4   1       85.77       78.39      2.72 o 
  -5  -3   1       41.27       43.49      1.23 o 
  -4  -3   1       53.42       54.91      1.52 o 
  -3  -3   1      100.37       99.19      2.27 o 
  -2  -3   1      226.77      241.65      3.55 o 
  -1  -3   1      398.04      400.98      4.86 o 
   0  -3   1      616.89      590.75      5.44 o 
   1  -3   1       67.65       71.44      1.44 o 
   2  -3   1       49.01       49.41      1.87 o 
   3  -3   1       15.78       16.24      0.52 o 
   4  -3   1       84.75       87.24      4.58 o 
   5  -3   1       40.19       37.92      2.93 o 
  -4  -2   1      373.41      381.55      5.90 o 
  -3  -2   1      234.40      266.62      4.18 o 
  -2  -2   1      196.38      188.54      2.86 o 
  -1  -2   1     1613.06     1586.28     31.03 o 
   0  -2   1      652.29      626.55     10.97 o 
   1  -2   1      286.63      279.45      2.49 o 
   2  -2   1      243.88      270.35      2.72 o 
   3  -2   1       91.71       96.91      2.11 o 
   4  -2   1       48.71       50.40      1.02 o 
   5  -2   1       25.99       27.45      1.06 o 
  -4  -1   1       33.96       33.41      1.15 o 
  -3  -1   1       84.19       88.69      2.03 o 
  -2  -1   1      158.81      184.11      2.74 o 
  -1  -1   1     2058.85     2154.58     35.78 o 
   0  -1   1      840.36      778.18     20.57 o 
   1  -1   1       93.30       90.08      1.02 o 
   2  -1   1      242.14      254.19      2.55 o 
   3  -1   1        6.60        6.61      0.32 o 
   4  -1   1       18.84       19.23      1.09 o 
   5  -1   1       12.08       11.19      0.43 o 
  -5   0   1      181.34      178.12      3.43 o 
  -4   0   1        0.14        0.20      0.14 o 
  -3   0   1       37.51       46.25      0.99 o 
  -2   0   1      207.32      236.88      4.42 o 
  -1   0   1       38.44       42.17      0.75 o 
   0   0   1      552.45      505.57      3.42 o 
   1   0   1      346.14      313.30      2.21 o 
   2   0   1      295.62      305.67      2.64 o 
   3   0   1      186.78      188.38      4.57 o 
   4   0   1       42.06       43.37      0.96 o 
   5   0   1       37.72       37.62      0.79 o 
  -5   1   1       36.27       37.83      1.19 o 
  -4   1   1       34.10       34.52      1.15 o 
  -3   1   1       84.12       89.93      2.03 o 
  -2   1   1      159.56      168.11      2.57 o 
  -1   1   1     2060.07     2033.17     34.37 o 
   0   1   1      844.95      788.71     10.98 o 
   1   1   1       92.46       87.13      1.40 o 
   2   1   1      243.48      260.81      3.68 o 
   3   1   1        6.60        6.65      0.45 o 
   4   1   1       19.38       19.22      0.88 o 
   5   1   1       12.75       13.44      0.64 o 
  -5   2   1      131.39      129.54      2.80 o 
  -4   2   1      373.48      376.87      5.83 o 
  -3   2   1      233.96      249.96      4.00 o 
  -2   2   1      196.98      182.48      2.79 o 
  -1   2   1     1608.78     1598.34     31.15 o 
   0   2   1      650.97      619.20      4.77 o 
   1   2   1      285.31      284.92      3.59 o 
   2   2   1      243.10      274.89      3.90 o 
   3   2   1       91.65       98.32      2.28 o 
   4   2   1       49.66       53.63      1.50 o 
   5   2   1       25.67       28.50      0.94 o 
  -5   3   1       41.21       44.15      1.25 o 
  -4   3   1       52.78       51.90      1.47 o 
  -3   3   1       99.69       96.16      2.22 o 
  -2   3   1      225.59      230.11      3.42 o 
  -1   3   1      400.06      395.90      4.80 o 
   0   3   1      619.50      597.70     12.83 o 
   1   3   1       66.76       69.48      1.38 o 
   2   3   1       48.51       48.82      1.33 o 
   3   3   1       16.09       16.35      0.74 o 
   4   3   1       85.44       83.70      2.28 o 
   5   3   1       40.43       40.31      1.10 o 
  -5   4   1       49.71       49.03      1.52 o 
  -4   4   1       16.56       17.79      0.83 o 
  -3   4   1       22.59       20.57      0.83 o 
  -2   4   1      110.10      112.50      2.22 o 
  -1   4   1      272.96      267.80      3.68 o 
   0   4   1      669.76      674.49     10.99 o 
   1   4   1       92.05       85.77      1.72 o 
   2   4   1      122.07      111.44      2.28 o 
   3   4   1       42.77       39.89      1.22 o 
   4   4   1       86.18       85.34      2.30 o 
   5   4   1       86.14       88.32      1.95 o 
  -5   5   1       10.08       10.11      0.53 o 
  -4   5   1       40.33       42.34      1.31 o 
  -3   5   1        4.96        4.84      0.46 o 
  -2   5   1      116.42      120.63      2.46 o 
  -1   5   1      212.43      229.16      3.48 o 
   0   5   1      189.68      208.83      2.25 o 
   1   5   1      126.52      126.08      2.35 o 
   2   5   1       68.14       70.69      1.84 o 
   3   5   1       30.14       29.78      1.08 o 
   4   5   1       60.70       64.44      1.95 o 
   5   5   1       14.90       13.08      0.54 o 
  -5   6   1        2.56        2.93      0.28 o 
  -4   6   1       47.93       50.76      1.40 o 
  -3   6   1        6.27        5.39      0.49 o 
  -2   6   1       29.28       30.09      1.00 o 
  -1   6   1       54.89       50.05      1.45 o 
   0   6   1      121.59      124.01      4.28 o 
   1   6   1        9.98        9.26      0.51 o 
   2   6   1      104.11      100.95      2.39 o 
   3   6   1        6.16        6.60      0.57 o 
   4   6   1       66.17       68.23      1.92 o 
  -4   7   1        5.99        6.17      0.46 o 
  -3   7   1       65.85       66.67      2.02 o 
  -2   7   1       32.51       35.48      1.15 o 
  -1   7   1       73.54       79.10      2.03 o 
   0   7   1       35.20       31.58      1.20 o 
   1   7   1       33.30       33.14      1.06 o 
   2   7   1        7.45        7.07      0.55 o 
   3   7   1       92.91       91.17      2.40 o 
   4   7   1       32.77       34.56      1.04 o 
  -4   8   1       40.48       40.97      1.09 o 
  -3   8   1       83.21       84.78      2.28 o 
  -2   8   1       48.39       45.97      1.36 o 
  -1   8   1        5.74        5.71      0.49 o 
   0   8   1       66.85       64.50      1.35 o 
   1   8   1      263.27      251.17      4.38 o 
   2   8   1      122.35      123.17      2.86 o 
   3   8   1       36.17       34.95      1.14 o 
   4   8   1       23.97       24.52      0.76 o 
  -4   9   1        1.42        1.39      0.21 o 
  -3   9   1        4.93        4.67      0.44 o 
  -2   9   1       35.04       32.96      1.14 o 
  -1   9   1      110.23      102.33      2.59 o 
   0   9   1       36.77       32.74      0.81 o 
   1   9   1       53.65       51.19      1.47 o 
   2   9   1        7.00        7.27      0.54 o 
   3   9   1        8.98        8.50      0.52 o 
  -3  10   1       80.05       80.80      1.90 o 
  -2  10   1        2.89        2.21      0.34 o 
  -1  10   1        5.17        5.33      0.47 o 
   0  10   1       47.88       43.47      1.86 o 
   1  10   1       11.50       10.40      0.64 o 
   2  10   1       71.54       68.01      1.89 o 
   3  10   1        1.91        2.26      0.26 o 
  -2  11   1        7.19        7.79      0.47 o 
  -1  11   1        1.31        1.50      0.28 o 
   0  11   1        2.68        1.70      0.21 o 
   1  11   1        1.52        1.40      0.24 o 
   2  11   1       10.83       12.04      0.56 o 
  -1  12   1        2.73        3.49      0.30 o 
   0  12   1        2.47        3.22      0.27 o 
   1  12   1       36.66       40.29      1.15 o 
  -1 -12   2       16.02       16.09      0.58 o 
   0 -12   2        5.13        6.08      0.26 o 
  -2 -11   2       11.86       12.00      0.55 o 
  -1 -11   2        8.07        8.61      0.53 o 
   0 -11   2        2.20        2.00      0.22 o 
   1 -11   2       15.36       15.06      0.67 o 
   2 -11   2        1.97        2.11      0.25 o 
  -3 -10   2       37.48       35.01      0.98 o 
  -2 -10   2       42.73       45.81      1.29 o 
  -1 -10   2       16.88       14.14      0.73 o 
   0 -10   2       44.57       43.46      1.34 o 
   1 -10   2       10.39        9.44      0.59 o 
   2 -10   2        7.93        9.11      0.51 o 
  -4  -9   2       10.97       11.93      0.51 o 
  -3  -9   2        5.92        6.15      0.49 o 
  -2  -9   2       20.13       19.24      0.87 o 
  -1  -9   2       15.97       17.17      0.85 o 
   0  -9   2       19.80       18.03      0.58 o 
   1  -9   2        7.44        7.21      1.12 o 
   2  -9   2        5.25        5.59      0.52 o 
   3  -9   2        0.45        0.67      0.12 o 
  -4  -8   2       40.53       41.54      1.11 o 
  -3  -8   2       22.89       22.80      0.94 o 
  -2  -8   2        1.56        2.25      0.35 o 
  -1  -8   2        1.63        2.51      0.37 o 
   0  -8   2       91.09       90.63      2.21 o 
   1  -8   2      184.82      182.59      3.81 o 
   2  -8   2       10.75       10.91      0.47 o 
   3  -8   2        3.43        3.50      0.28 o 
  -4  -7   2       49.13       54.17      1.67 o 
  -3  -7   2       63.23       63.87      2.00 o 
  -2  -7   2        0.01        0.15      0.26 o 
  -1  -7   2       24.53       23.09      0.89 o 
   0  -7   2        1.47        1.27      0.21 o 
   1  -7   2      354.27      348.32      8.58 o 
   2  -7   2      306.23      298.89     10.62 o 
   3  -7   2       32.13       27.55      2.42 o 
   4  -7   2        6.61        7.78      0.32 o 
  -5  -6   2       16.72       17.56      0.62 o 
  -4  -6   2       30.95       31.95      1.10 o 
  -3  -6   2      204.72      201.37      3.84 o 
  -2  -6   2       38.41       36.33      1.12 o 
  -1  -6   2      267.99      271.46      4.24 o 
   0  -6   2      105.92      105.31      2.57 o 
   1  -6   2      160.51      153.05      2.33 o 
   2  -6   2       14.67       12.91      0.49 o 
   3  -6   2       14.57       14.88      0.64 o 
   4  -6   2       75.89       73.53      1.35 o 
  -5  -5   2       36.36       36.21      1.02 o 
  -4  -5   2       22.00       22.12      0.92 o 
  -3  -5   2       41.57       41.25      1.27 o 
  -2  -5   2      141.47      145.26      2.81 o 
  -1  -5   2      271.49      296.08      4.28 o 
   0  -5   2      197.95      198.49      5.08 o 
   1  -5   2        2.26        1.76      0.17 o 
   2  -5   2       21.34       20.57      0.58 o 
   3  -5   2       44.86       42.93      1.56 o 
   4  -5   2       60.46       60.23      2.47 o 
  -5  -4   2       20.90       20.35      0.82 o 
  -4  -4   2       10.44       11.71      0.68 o 
  -3  -4   2       37.00       40.68      1.20 o 
  -2  -4   2        7.99        7.01      0.44 o 
  -1  -4   2      315.78      328.14      4.41 o 
   0  -4   2      172.99      159.15      1.97 o 
   1  -4   2      106.33      109.91      2.70 o 
   2  -4   2       84.01       84.63      3.64 o 
   3  -4   2       15.03       14.65      0.52 o 
   4  -4   2        1.48        2.02      0.49 o 
   5  -4   2       87.83       87.47      1.25 o 
  -4  -3   2       10.07        9.60      0.66 o 
  -3  -3   2        3.24        2.94      0.36 o 
  -2  -3   2        8.11        8.26      0.43 o 
  -1  -3   2       32.40       33.74      0.91 o 
   0  -3   2       74.47       76.79      0.83 o 
   1  -3   2      251.15      254.90     10.28 o 
   2  -3   2      405.73      415.75     14.07 o 
   3  -3   2      112.31      104.97      1.77 o 
   4  -3   2       29.23       29.04      0.76 o 
   5  -3   2        1.78        1.58      0.17 o 
  -4  -2   2      122.84      127.84      2.91 o 
  -3  -2   2        1.31        2.33      0.32 o 
  -2  -2   2      356.40      354.17      4.68 o 
  -1  -2   2      108.06      103.17      1.69 o 
   0  -2   2      250.23      243.43      6.15 o 
   1  -2   2      999.48      994.87     27.30 o 
   2  -2   2       55.48       58.73      1.84 o 
   3  -2   2       29.80       31.52      1.55 o 
   4  -2   2       83.74       77.38      1.55 o 
   5  -2   2        8.04        7.42      0.32 o 
  -4  -1   2       49.33       56.85      1.51 o 
  -3  -1   2       62.10       73.81      1.82 o 
  -2  -1   2      592.71      682.46      7.96 o 
  -1  -1   2      582.43      609.35      6.82 o 
   0  -1   2      300.73      279.09      6.33 o 
   1  -1   2      795.09      746.82     38.57 o 
   2  -1   2       26.98       27.74      0.57 o 
   3  -1   2        2.40        2.39      0.23 o 
   4  -1   2       34.33       32.85      0.81 o 
   5  -1   2        6.51        6.84      0.59 o 
  -5   0   2       16.84       16.34      0.77 o 
  -4   0   2        0.19        0.09      0.21 o 
  -3   0   2       88.08       87.01     10.52 o 
  -2   0   2      207.14      225.33      4.73 o 
  -1   0   2     4831.38     5030.83     50.61 o 
   0   0   2      214.68      190.21      2.21 o 
   1   0   2      318.60      317.71      2.30 o 
   2   0   2      156.59      157.77      1.58 o 
   3   0   2      155.74      155.37      1.77 o 
   4   0   2      449.33      437.03      7.10 o 
   5   0   2      116.36      111.37      3.07 o 
  -5   1   2       11.31       10.19      0.61 o 
  -4   1   2       48.85       49.31      1.41 o 
  -3   1   2       62.36       68.14      1.74 o 
  -2   1   2      593.00      654.07      7.66 o 
  -1   1   2      584.39      590.21      6.62 o 
   0   1   2      301.30      288.70      3.78 o 
   1   1   2      792.38      813.11      9.05 o 
   2   1   2       26.91       25.65      0.77 o 
   3   1   2        2.36        3.52      0.36 o 
   4   1   2       34.31       32.90      1.16 o 
   5   1   2        6.69        7.14      0.45 o 
  -5   2   2       10.28        9.37      0.59 o 
  -4   2   2      121.69      114.39      2.71 o 
  -3   2   2        1.38        1.58      0.23 o 
  -2   2   2      355.18      283.19      3.93 o 
  -1   2   2      109.74      105.21      1.71 o 
   0   2   2      249.18      246.70      8.07 o 
   1   2   2     1000.60     1022.09     11.27 o 
   2   2   2       55.37       58.08      1.50 o 
   3   2   2       29.62       30.01      1.03 o 
   4   2   2       84.11       82.28      2.27 o 
   5   2   2        7.85        8.19      0.46 o 
  -5   3   2       27.71       25.59      0.95 o 
  -4   3   2       10.45        9.64      0.65 o 
  -3   3   2        3.05        2.53      0.33 o 
  -2   3   2        8.05        8.40      0.43 o 
  -1   3   2       31.72       31.97      0.89 o 
   0   3   2       74.06       76.78      1.02 o 
   1   3   2      253.65      257.62      3.61 o 
   2   3   2      407.00      435.12      5.88 o 
   3   3   2      113.08      107.08      2.54 o 
   4   3   2       29.31       30.50      1.11 o 
   5   3   2        1.80        1.92      0.24 o 
  -5   4   2       20.75       19.62      0.77 o 
  -4   4   2       10.32        9.84      0.64 o 
  -3   4   2       36.49       33.56      1.07 o 
  -2   4   2        7.90        7.38      0.44 o 
  -1   4   2      315.55      325.74      4.37 o 
   0   4   2      173.89      166.40      1.85 o 
   1   4   2      106.95      111.32      2.12 o 
   2   4   2       83.39       84.79      2.03 o 
   3   4   2       15.33       15.44      0.78 o 
   4   4   2        1.31        1.15      0.28 o 
   5   4   2       87.72       94.61      1.86 o 
  -5   5   2       36.37       36.09      1.02 o 
  -4   5   2       22.52       23.02      0.96 o 
  -3   5   2       41.81       40.70      1.25 o 
  -2   5   2      140.35      139.91      2.72 o 
  -1   5   2      271.80      293.66      4.25 o 
   0   5   2      197.55      193.70      2.20 o 
   1   5   2        2.28        2.16      0.28 o 
   2   5   2       21.79       20.15      0.80 o 
   3   5   2       45.38       44.26      1.34 o 
   4   5   2       60.35       59.43      1.78 o 
  -5   6   2       16.71       16.82      0.62 o 
  -4   6   2       31.50       30.13      1.06 o 
  -3   6   2      205.13      199.95      3.81 o 
  -2   6   2       38.68       38.66      1.15 o 
  -1   6   2      269.15      282.76      4.36 o 
   0   6   2      105.46      106.10      1.60 o 
   1   6   2      160.24      149.12      2.91 o 
   2   6   2       14.57       13.41      0.70 o 
   3   6   2       14.53       14.33      0.78 o 
   4   6   2       75.48       79.49      2.00 o 
  -4   7   2       49.26       52.04      1.63 o 
  -3   7   2       63.37       60.85      1.92 o 
  -2   7   2        0.01       -0.05      0.20 o 
  -1   7   2       24.45       20.74      0.84 o 
   0   7   2        1.42        2.00      0.42 o 
   1   7   2      353.45      353.97      5.44 o 
   2   7   2      305.05      307.84      5.08 o 
   3   7   2       32.10       27.29      1.03 o 
   4   7   2        6.52        6.88      0.45 o 
  -4   8   2       41.00       38.43      1.07 o 
  -3   8   2       23.61       22.10      0.92 o 
  -2   8   2        1.66        2.13      0.33 o 
  -1   8   2        1.56        2.65      0.37 o 
   0   8   2       91.47       93.55      1.68 o 
   1   8   2      184.01      184.13      3.63 o 
   2   8   2       10.99       12.61      0.72 o 
   3   8   2        3.50        3.77      0.38 o 
  -4   9   2       10.92       12.44      0.50 o 
  -3   9   2        5.88        5.63      0.47 o 
  -2   9   2       20.18       16.91      0.82 o 
  -1   9   2       15.97       18.69      0.83 o 
   0   9   2       20.01       18.99      0.61 o 
   1   9   2        7.62        7.42      0.57 o 
   2   9   2        5.59        6.04      0.51 o 
   3   9   2        0.46        0.42      0.21 o 
  -3  10   2       37.12       37.03      1.00 o 
  -2  10   2       43.12       45.84      1.28 o 
  -1  10   2       17.23       16.33      0.77 o 
   0  10   2       44.96       44.33      0.94 o 
   1  10   2       10.50       11.29      0.61 o 
   2  10   2        8.08        9.68      0.55 o 
  -2  11   2       11.70       12.71      0.57 o 
  -1  11   2        8.14        8.74      0.53 o 
   0  11   2        2.10        2.18      0.24 o 
   1  11   2       15.66       16.11      0.67 o 
   2  11   2        1.87        1.64      0.21 o 
  -1  12   2       16.07       16.26      0.58 o 
   0  12   2        5.05        5.59      0.47 o 
  -2 -11   3        1.68        1.87      0.25 o 
  -1 -11   3        3.27        2.51      0.29 o 
   0 -11   3        9.56        9.83      0.38 o 
   1 -11   3        8.31        8.87      0.48 o 
  -3 -10   3       23.85       23.73      0.77 o 
  -2 -10   3        8.83        9.49      0.58 o 
  -1 -10   3        7.48        7.37      0.57 o 
   0 -10   3        8.65        8.71      0.41 o 
   1 -10   3       21.46       20.06      0.81 o 
   2 -10   3        6.79        6.98      0.43 o 
  -3  -9   3       56.78       61.77      1.76 o 
  -2  -9   3       79.26       76.06      2.13 o 
  -1  -9   3       12.43       11.94      0.72 o 
   0  -9   3       27.78       27.62      0.60 o 
   1  -9   3        2.45        2.59      0.34 o 
   2  -9   3       19.95       20.29      1.06 o 
   3  -9   3       11.68       11.45      0.37 o 
  -4  -8   3       26.66       25.90      0.83 o 
  -3  -8   3        4.71        4.38      0.44 o 
  -2  -8   3       19.45       19.70      0.88 o 
  -1  -8   3        6.61        6.59      0.53 o 
   0  -8   3      237.34      234.10      2.44 o 
   1  -8   3       89.17       83.74      2.65 o 
   2  -8   3       24.00       23.41      2.33 o 
   3  -8   3        3.18        3.31      0.27 o 
  -4  -7   3       51.73       51.10      1.60 o 
  -3  -7   3       21.86       23.67      0.98 o 
  -2  -7   3       12.12       13.80      0.75 o 
  -1  -7   3       48.38       49.57      1.37 o 
   0  -7   3      118.87      114.46      1.51 o 
   1  -7   3       44.86       41.11      2.22 o 
   2  -7   3      109.14      105.16      1.84 o 
   3  -7   3        2.47        2.77      0.25 o 
   4  -7   3        5.16        5.25      0.51 o 
  -5  -6   3        0.07        0.32      0.12 o 
  -4  -6   3       26.39       25.90      0.98 o 
  -3  -6   3        7.62        6.93      0.55 o 
  -2  -6   3        5.21        4.22      0.42 o 
  -1  -6   3       18.37       16.87      0.72 o 
   0  -6   3      164.06      154.41      1.72 o 
   1  -6   3      253.41      246.15      8.23 o 
   2  -6   3       40.50       38.74      2.57 o 
   3  -6   3       12.37       12.07      0.49 o 
   4  -6   3       11.80       11.14      0.54 o 
  -5  -5   3        3.15        3.21      0.33 o 
  -4  -5   3       20.76       20.83      0.90 o 
  -3  -5   3      171.65      173.66      3.47 o 
  -2  -5   3      157.26      154.90      3.00 o 
  -1  -5   3       64.65       72.64      1.79 o 
   0  -5   3       93.31       91.22      1.69 o 
   1  -5   3       79.22       71.31      3.80 o 
   2  -5   3       23.57       23.55      0.72 o 
   3  -5   3      111.69      101.60      5.94 o 
   4  -5   3       28.75       28.02      1.09 o 
  -5  -4   3        9.89       10.52      0.57 o 
  -4  -4   3       52.72       49.96      1.45 o 
  -3  -4   3      192.26      195.49      3.64 o 
  -2  -4   3      130.28      134.76      2.62 o 
  -1  -4   3      132.28      146.30      2.58 o 
   0  -4   3      370.68      370.03      4.12 o 
   1  -4   3       40.56       46.08      2.61 o 
   2  -4   3       12.18       11.19      0.61 o 
   3  -4   3       14.10       12.65      0.72 o 
   4  -4   3       15.76       15.90      0.92 o 
  -4  -3   3      137.23      142.62      3.13 o 
  -3  -3   3      179.87      192.53      3.51 o 
  -2  -3   3       49.95       60.07      1.54 o 
  -1  -3   3      335.76      349.07      4.62 o 
   0  -3   3      295.23      289.05      4.63 o 
   1  -3   3       52.20       46.89      1.75 o 
   2  -3   3        1.64        1.94      0.30 o 
   3  -3   3        4.28        5.59      0.94 o 
   4  -3   3       20.36       20.66      0.62 o 
  -4  -2   3       36.54       43.74      1.34 o 
  -3  -2   3       31.04       37.17      1.11 o 
  -2  -2   3      137.46      144.94      2.54 o 
  -1  -2   3      395.85      404.49      5.06 o 
   0  -2   3      800.63      798.11     17.83 o 
   1  -2   3     1068.23     1065.43      8.47 o 
   2  -2   3       41.98       45.18      2.18 o 
   3  -2   3      119.95      110.82      3.76 o 
   4  -2   3        6.80        6.80      0.75 o 
   5  -2   3        5.33        5.63      0.43 o 
  -4  -1   3        9.45       10.96      0.67 o 
  -3  -1   3      141.74      160.82      3.04 o 
  -2  -1   3     1082.14     1221.12     13.58 o 
  -1  -1   3       55.36       51.71      1.16 o 
   0  -1   3       42.48       38.50      0.93 o 
   1  -1   3      102.07      101.13      1.64 o 
   2  -1   3       15.50       14.36      0.53 o 
   3  -1   3      287.87      262.85      5.45 o 
   4  -1   3       39.20       36.85      0.83 o 
   5  -1   3        5.51        5.56      0.26 o 
  -5   0   3        7.39        5.38      0.48 o 
  -4   0   3       14.80       15.99      0.56 o 
  -3   0   3      625.86      694.04      6.17 o 
  -2   0   3       50.58       59.41      1.00 o 
  -1   0   3      498.64      497.29      9.23 o 
   0   0   3      416.81      415.53      2.74 o 
   1   0   3       50.22       50.27      0.71 o 
   2   0   3        0.97        0.82      0.17 o 
   3   0   3       46.49       48.40      1.01 o 
   4   0   3        0.55        1.08      0.15 o 
   5   0   3       28.42       25.89      1.21 o 
  -5   1   3       15.61       16.55      0.76 o 
  -4   1   3        9.61        9.37      0.61 o 
  -3   1   3      142.54      135.18      2.70 o 
  -2   1   3     1081.43     1151.92     12.87 o 
  -1   1   3       55.35       51.91      1.15 o 
   0   1   3       42.74       40.96      1.36 o 
   1   1   3      102.33      106.02      1.97 o 
   2   1   3       15.47       13.42      0.61 o 
   3   1   3      290.69      267.13      4.55 o 
   4   1   3       39.48       39.43      1.24 o 
   5   1   3        5.61        5.66      0.36 o 
  -5   2   3       20.15       22.15      0.88 o 
  -4   2   3       36.24       43.09      1.33 o 
  -3   2   3       30.84       37.64      1.11 o 
  -2   2   3      139.63      145.50      2.53 o 
  -1   2   3      394.17      398.03      4.98 o 
   0   2   3      800.23      807.42     10.89 o 
   1   2   3     1072.79     1111.12     12.46 o 
   2   2   3       41.42       46.75      1.44 o 
   3   2   3      118.87      118.68      2.74 o 
   4   2   3        6.89        7.41      0.54 o 
   5   2   3        5.48        5.32      0.35 o 
  -5   3   3       11.58       12.37      0.64 o 
  -4   3   3      137.17      127.93      2.91 o 
  -3   3   3      179.05      176.90      3.32 o 
  -2   3   3       50.25       59.15      1.52 o 
  -1   3   3      338.00      344.41      4.56 o 
   0   3   3      295.84      298.45      7.99 o 
   1   3   3       51.96       48.77      1.33 o 
   2   3   3        1.71        2.36      0.29 o 
   3   3   3        4.40        5.31      0.49 o 
   4   3   3       20.37       21.16      0.88 o 
  -5   4   3       10.23        9.99      0.56 o 
  -4   4   3       52.38       50.23      1.43 o 
  -3   4   3      191.24      189.55      3.56 o 
  -2   4   3      130.91      130.64      2.56 o 
  -1   4   3      131.74      146.91      2.57 o 
   0   4   3      372.24      376.54     10.04 o 
   1   4   3       40.26       44.99      1.34 o 
   2   4   3       12.42       10.94      0.63 o 
   3   4   3       13.81       11.81      0.70 o 
   4   4   3       16.03       16.82      0.75 o 
  -5   5   3        3.44        2.93      0.34 o 
  -4   5   3       20.62       19.82      0.89 o 
  -3   5   3      172.09      172.06      3.43 o 
  -2   5   3      155.54      151.24      2.94 o 
  -1   5   3       64.31       72.35      1.78 o 
   0   5   3       93.21       88.54      1.41 o 
   1   5   3       79.02       78.21      1.95 o 
   2   5   3       23.48       22.40      0.91 o 
   3   5   3      110.99      102.46      2.59 o 
   4   5   3       28.62       31.07      0.98 o 
  -5   6   3        0.07        0.12      0.14 o 
  -4   6   3       27.12       26.44      0.99 o 
  -3   6   3        7.40        7.19      0.53 o 
  -2   6   3        5.09        5.04      0.45 o 
  -1   6   3       18.83       17.00      0.74 o 
   0   6   3      162.18      160.35      2.16 o 
   1   6   3      251.36      240.28      4.12 o 
   2   6   3       40.78       40.84      1.27 o 
   3   6   3       12.63       12.32      0.69 o 
   4   6   3       11.69       13.15      0.58 o 
  -4   7   3       51.23       52.23      1.60 o 
  -3   7   3       21.87       25.23      0.99 o 
  -2   7   3       12.25       15.50      0.78 o 
  -1   7   3       48.61       48.37      1.35 o 
   0   7   3      118.85      117.41      1.92 o 
   1   7   3       45.21       43.14      1.31 o 
   2   7   3      109.62      114.40      2.73 o 
   3   7   3        2.49        2.77      0.34 o 
   4   7   3        4.88        5.84      0.35 o 
  -4   8   3       26.63       25.82      0.83 o 
  -3   8   3        4.55        4.88      0.44 o 
  -2   8   3       19.62       18.95      0.87 o 
  -1   8   3        6.43        5.34      0.49 o 
   0   8   3      237.00      240.77      3.05 o 
   1   8   3       88.42       87.37      2.36 o 
   2   8   3       24.05       22.40      0.92 o 
   3   8   3        3.33        4.03      0.36 o 
  -3   9   3       56.12       58.06      1.69 o 
  -2   9   3       79.00       75.86      2.11 o 
  -1   9   3       12.41       13.02      0.72 o 
   0   9   3       27.50       26.66      0.73 o 
   1   9   3        2.48        2.51      0.38 o 
   2   9   3       19.64       19.11      0.80 o 
   3   9   3       11.61       11.60      0.52 o 
  -3  10   3       23.76       24.09      0.77 o 
  -2  10   3        8.82        9.75      0.57 o 
  -1  10   3        7.24        7.20      0.51 o 
   0  10   3        8.33        8.51      0.40 o 
   1  10   3       21.64       22.16      0.85 o 
   2  10   3        6.83        6.81      0.47 o 
  -2  11   3        1.73        1.93      0.24 o 
  -1  11   3        3.34        2.50      0.28 o 
   0  11   3        9.46       10.08      0.48 o 
   1  11   3        8.26        8.71      0.49 o 
  -2 -11   4        2.98        3.49      0.27 o 
  -1 -11   4        5.38        5.22      0.37 o 
   0 -11   4        2.74        2.46      0.18 o 
   1 -11   4        5.79        6.67      0.44 o 
  -3 -10   4       21.48       22.96      0.69 o 
  -2 -10   4        1.73        1.69      0.27 o 
  -1 -10   4        2.01        2.02      0.35 o 
   0 -10   4       12.29       12.74      0.47 o 
   1 -10   4        5.21        5.41      0.41 o 
   2 -10   4        5.76        7.21      0.37 o 
  -3  -9   4        4.04        4.25      0.35 o 
  -2  -9   4       32.03       30.25      1.05 o 
  -1  -9   4       37.04       36.43      1.20 o 
   0  -9   4       37.97       38.31      1.31 o 
   1  -9   4        6.86        6.48      0.36 o 
   2  -9   4        2.65        2.45      0.20 o 
  -4  -8   4       15.33       15.61      0.62 o 
  -3  -8   4       15.61       16.46      0.76 o 
  -2  -8   4       53.27       52.30      1.49 o 
  -1  -8   4       19.87       20.02      0.90 o 
   0  -8   4       17.11       16.57      0.76 o 
   1  -8   4       69.24       65.78      2.10 o 
   2  -8   4       11.42       11.50      0.74 o 
   3  -8   4        8.27        7.97      0.38 o 
  -4  -7   4       49.58       53.17      1.58 o 
  -3  -7   4        4.71        5.11      0.48 o 
  -2  -7   4        5.14        4.70      0.49 o 
  -1  -7   4        5.24        5.01      0.47 o 
   0  -7   4      168.37      162.15      1.92 o 
   1  -7   4       98.60       96.36      1.73 o 
   2  -7   4       44.75       41.93      0.90 o 
   3  -7   4       14.09       14.84      0.47 o 
  -4  -6   4      107.24      109.35      2.52 o 
  -3  -6   4        2.54        2.62      0.37 o 
  -2  -6   4       35.19       37.39      1.20 o 
  -1  -6   4       18.23       19.73      0.83 o 
   0  -6   4      208.93      204.52      2.31 o 
   1  -6   4      192.13      181.50      8.57 o 
   2  -6   4      143.51      133.37      2.79 o 
   3  -6   4       38.63       36.05      0.79 o 
  -5  -5   4        0.40        0.51      0.19 o 
  -4  -5   4        2.48        2.21      0.38 o 
  -3  -5   4       63.70       65.58      1.99 o 
  -2  -5   4      266.56      281.34      4.60 o 
  -1  -5   4       56.94       58.71      1.69 o 
   0  -5   4       39.53       36.25      1.07 o 
   1  -5   4        1.28        1.18      0.17 o 
   2  -5   4       25.02       22.37      0.65 o 
   3  -5   4       22.69       24.14      0.97 o 
   4  -5   4       34.66       32.82      0.63 o 
  -5  -4   4       21.01       18.72      0.73 o 
  -4  -4   4      134.30      142.29      3.13 o 
  -3  -4   4       95.44       99.34      2.47 o 
  -2  -4   4        1.31        1.34      0.25 o 
  -1  -4   4       91.72       94.02      2.09 o 
   0  -4   4      138.36      134.78      1.89 o 
   1  -4   4       17.17       16.91      0.51 o 
   2  -4   4       75.92       73.90      1.47 o 
   3  -4   4       25.42       22.39      0.65 o 
   4  -4   4       30.29       33.22      0.93 o 
  -4  -3   4       29.84       31.11      1.13 o 
  -3  -3   4       97.01      106.80      2.52 o 
  -2  -3   4      122.99      126.18      2.56 o 
  -1  -3   4      166.73      162.08      2.82 o 
   0  -3   4      143.92      149.75      4.23 o 
   1  -3   4       43.06       43.97      1.06 o 
   2  -3   4      108.14      100.31      2.60 o 
   3  -3   4       43.27       39.27      0.97 o 
   4  -3   4        5.15        4.99      0.29 o 
  -4  -2   4       67.29       71.23      2.10 o 
  -3  -2   4        8.06        6.64      0.51 o 
  -2  -2   4       66.90       73.12      1.78 o 
  -1  -2   4        4.71        5.04      0.34 o 
   0  -2   4        8.01        8.95      0.26 o 
   1  -2   4      147.75      136.59      1.83 o 
   2  -2   4       61.62       56.51      1.68 o 
   3  -2   4        5.81        5.81      0.36 o 
   4  -2   4       16.32       15.97      0.51 o 
  -4  -1   4        4.26        3.21      0.42 o 
  -3  -1   4       80.72       86.17      2.15 o 
  -2  -1   4      173.62      184.70      3.11 o 
  -1  -1   4      290.79      290.53      4.05 o 
   0  -1   4       71.39       69.03      0.89 o 
   1  -1   4       38.89       41.26      0.88 o 
   2  -1   4       32.56       30.39      0.83 o 
   3  -1   4      114.88      112.80      3.78 o 
   4  -1   4       31.14       30.15      1.39 o 
  -5   0   4       12.46       11.68      0.65 o 
  -4   0   4       15.81       14.67      0.54 o 
  -3   0   4      279.33      294.37      3.28 o 
  -2   0   4      341.47      366.39      4.83 o 
  -1   0   4       85.51       90.60      1.27 o 
   0   0   4        3.08        3.78      0.17 o 
   1   0   4        5.55        5.79      0.54 o 
   2   0   4        0.03        0.15      0.12 o 
   3   0   4      227.70      221.66      7.43 o 
   4   0   4       11.58       10.75      0.36 o 
  -5   1   4       26.05       25.36      0.95 o 
  -4   1   4        4.13        3.68      0.39 o 
  -3   1   4       79.92       82.95      2.09 o 
  -2   1   4      173.76      174.08      2.97 o 
  -1   1   4      289.57      283.30      3.96 o 
   0   1   4       70.72       66.31      1.20 o 
   1   1   4       39.12       41.24      1.27 o 
   2   1   4       32.77       31.64      1.04 o 
   3   1   4      113.89      118.39      2.78 o 
   4   1   4       31.13       29.33      1.01 o 
  -5   2   4       20.98       18.15      0.78 o 
  -4   2   4       67.78       61.30      1.92 o 
  -3   2   4        8.37        6.77      0.49 o 
  -2   2   4       66.41       73.16      1.76 o 
  -1   2   4        4.86        5.61      0.36 o 
   0   2   4        8.07        8.82      0.63 o 
   1   2   4      148.69      150.98      2.77 o 
   2   2   4       62.29       59.66      1.78 o 
   3   2   4        6.25        6.88      0.57 o 
   4   2   4       16.09       16.75      0.74 o 
  -5   3   4       23.53       20.79      0.81 o 
  -4   3   4       30.39       30.77      1.10 o 
  -3   3   4       96.63      101.42      2.43 o 
  -2   3   4      122.29      122.46      2.48 o 
  -1   3   4      167.04      161.42      2.80 o 
   0   3   4      144.32      160.00      1.97 o 
   1   3   4       43.62       49.61      1.47 o 
   2   3   4      108.44      111.31      2.58 o 
   3   3   4       43.58       39.41      1.28 o 
   4   3   4        5.14        4.62      0.40 o 
  -5   4   4       21.36       19.24      0.74 o 
  -4   4   4      133.68      126.27      2.88 o 
  -3   4   4       95.40       92.39      2.36 o 
  -2   4   4        1.45        1.70      0.26 o 
  -1   4   4       91.05       92.83      2.07 o 
   0   4   4      137.77      143.30      3.19 o 
   1   4   4       17.22       17.74      0.75 o 
   2   4   4       76.57       79.43      2.17 o 
   3   4   4       25.68       24.74      1.00 o 
   4   4   4       30.46       33.71      0.98 o 
  -5   5   4        0.34        0.44      0.15 o 
  -4   5   4        2.45        2.70      0.36 o 
  -3   5   4       64.17       61.46      1.91 o 
  -2   5   4      267.55      271.57      4.47 o 
  -1   5   4       56.57       56.93      1.64 o 
   0   5   4       40.52       38.84      0.79 o 
   1   5   4        1.28        1.17      0.28 o 
   2   5   4       25.37       24.16      0.97 o 
   3   5   4       22.38       24.12      0.96 o 
   4   5   4       34.37       32.33      0.89 o 
  -4   6   4      107.40      106.73      2.47 o 
  -3   6   4        2.52        2.61      0.38 o 
  -2   6   4       34.75       36.07      1.17 o 
  -1   6   4       18.44       19.79      0.83 o 
   0   6   4      209.40      206.04      2.64 o 
   1   6   4      192.56      180.85      3.54 o 
   2   6   4      143.04      143.18      3.13 o 
   3   6   4       39.13       36.28      1.13 o 
  -4   7   4       49.46       49.55      1.50 o 
  -3   7   4        4.72        4.41      0.45 o 
  -2   7   4        4.94        4.79      0.44 o 
  -1   7   4        5.29        4.95      0.51 o 
   0   7   4      167.46      166.94      2.39 o 
   1   7   4       98.51       98.48      2.50 o 
   2   7   4       44.51       42.10      1.28 o 
   3   7   4       14.19       14.59      0.67 o 
  -4   8   4       14.78       14.68      0.59 o 
  -3   8   4       15.40       15.17      0.74 o 
  -2   8   4       53.46       52.59      1.47 o 
  -1   8   4       20.17       20.95      0.92 o 
   0   8   4       17.14       16.08      0.57 o 
   1   8   4       69.53       69.30      2.06 o 
   2   8   4       11.35       12.56      0.67 o 
   3   8   4        7.99        7.90      0.47 o 
  -3   9   4        4.02        4.20      0.39 o 
  -2   9   4       32.17       29.88      1.03 o 
  -1   9   4       37.40       35.59      1.17 o 
   0   9   4       38.37       38.46      0.86 o 
   1   9   4        7.02        6.59      0.49 o 
   2   9   4        2.71        2.45      0.30 o 
  -3  10   4       21.24       22.08      0.70 o 
  -2  10   4        1.76        1.73      0.27 o 
  -1  10   4        2.02        1.67      0.30 o 
   0  10   4       12.04       12.47      0.44 o 
   1  10   4        5.10        5.74      0.42 o 
   2  10   4        5.98        6.44      0.37 o 
  -2  11   4        2.99        3.25      0.26 o 
  -1  11   4        5.21        5.90      0.38 o 
   0  11   4        2.87        2.37      0.19 o 
   1  11   4        5.78        7.74      0.46 o 
  -2 -10   5        4.90        4.78      0.36 o 
  -1 -10   5        7.37        7.72      0.45 o 
   0 -10   5       24.64       27.51      0.74 o 
   1 -10   5       18.20       20.00      0.66 o 
  -3  -9   5        0.16       -0.27      0.27 o 
  -2  -9   5       16.06       16.65      0.73 o 
  -1  -9   5       22.79       22.49      0.89 o 
   0  -9   5        3.79        4.32      0.37 o 
   1  -9   5       19.10       19.10      0.54 o 
   2  -9   5       25.75       26.87      0.54 o 
  -4  -8   5       25.32       26.02      0.74 o 
  -3  -8   5        5.83        5.65      0.45 o 
  -2  -8   5       38.81       42.00      1.26 o 
  -1  -8   5       70.69       69.51      2.06 o 
   0  -8   5       18.60       18.64      0.89 o 
   1  -8   5       13.14       13.72      0.56 o 
   2  -8   5       18.29       18.69      0.59 o 
  -4  -7   5       17.42       18.55      0.71 o 
  -3  -7   5       20.65       21.85      0.89 o 
  -2  -7   5       26.61       25.69      1.00 o 
  -1  -7   5      102.48       94.77      2.46 o 
   0  -7   5      100.77       99.50      1.80 o 
   1  -7   5       16.76       14.73      0.53 o 
   2  -7   5        1.21        1.42      0.22 o 
   3  -7   5        2.95        2.87      0.34 o 
  -4  -6   5       10.17       10.32      0.60 o 
  -3  -6   5       26.09       25.75      1.00 o 
  -2  -6   5       42.53       41.04      1.30 o 
  -1  -6   5       37.04       37.64      1.22 o 
   0  -6   5       48.46       45.86      0.94 o 
   1  -6   5       76.65       73.06      1.49 o 
   2  -6   5       22.68       20.69      1.07 o 
   3  -6   5       16.85       19.19      0.72 o 
  -5  -5   5       30.63       28.08      0.80 o 
  -4  -5   5       39.62       42.03      1.26 o 
  -3  -5   5       49.24       50.04      1.45 o 
  -2  -5   5       38.01       36.00      1.18 o 
  -1  -5   5        8.87        9.00      0.59 o 
   0  -5   5       12.19       13.01      0.39 o 
   1  -5   5        8.90        8.51      0.61 o 
   2  -5   5       97.35       83.08      3.19 o 
   3  -5   5       13.02       15.43      0.67 o 
  -5  -4   5        6.58        7.63      0.46 o 
  -4  -4   5       20.05       21.01      0.91 o 
  -3  -4   5      263.93      272.33      4.71 o 
  -2  -4   5      167.79      168.53      3.32 o 
  -1  -4   5       46.61       45.85      1.26 o 
   0  -4   5       41.01       39.61      0.67 o 
   1  -4   5       32.99       32.48      0.77 o 
   2  -4   5       22.44       22.43      0.82 o 
   3  -4   5        1.19        0.07      0.30 o 
  -5  -3   5       53.31       51.72      1.50 o 
  -4  -3   5        2.64        2.87      0.39 o 
  -3  -3   5       19.47       21.36      0.90 o 
  -2  -3   5      154.07      156.37      3.09 o 
  -1  -3   5      221.28      221.34      3.73 o 
   0  -3   5       38.69       36.21      0.61 o 
   1  -3   5       46.68       45.19      0.90 o 
   2  -3   5       18.98       16.28      1.09 o 
   3  -3   5       20.37       19.74      0.60 o 
   4  -3   5        1.05        1.72      0.21 o 
  -4  -2   5        9.62        9.85      0.64 o 
  -3  -2   5        8.07        7.87      0.58 o 
  -2  -2   5        2.32        3.16      0.37 o 
  -1  -2   5      125.47      125.86      2.52 o 
   0  -2   5       75.32       78.94      1.10 o 
   1  -2   5      252.69      230.20      2.77 o 
   2  -2   5       90.86       93.35      1.69 o 
   3  -2   5       11.09       10.55      0.46 o 
   4  -2   5       65.41       65.12      1.14 o 
  -4  -1   5       12.30       12.10      0.69 o 
  -3  -1   5       95.22       96.38      2.39 o 
  -2  -1   5      179.11      179.31      3.24 o 
  -1  -1   5       71.31       72.35      1.78 o 
   0  -1   5        3.40        3.79      0.19 o 
   1  -1   5       77.90       71.53      1.33 o 
   2  -1   5      437.82      408.75     16.75 o 
   3  -1   5        6.80        6.80      0.37 o 
   4  -1   5       28.90       27.50      0.60 o 
  -5   0   5        0.16        0.66      0.22 o 
  -4   0   5       14.92       18.81      0.61 o 
  -3   0   5        2.02        2.66      0.26 o 
  -2   0   5       42.30       40.97      1.59 o 
  -1   0   5       13.39       12.38      0.40 o 
   0   0   5      209.14      198.75      1.73 o 
   1   0   5      152.49      140.79      1.62 o 
   2   0   5      147.22      142.25      2.45 o 
   3   0   5        1.00        1.12      0.19 o 
   4   0   5        3.55        4.17      0.31 o 
  -5   1   5        9.00       10.63      0.58 o 
  -4   1   5       12.39       13.38      0.72 o 
  -3   1   5       96.17       95.97      2.37 o 
  -2   1   5      178.30      177.88      3.21 o 
  -1   1   5       71.49       69.98      1.73 o 
   0   1   5        3.41        4.10      0.25 o 
   1   1   5       77.60       72.47      1.90 o 
   2   1   5      440.12      422.46      6.31 o 
   3   1   5        6.74        6.00      0.51 o 
   4   1   5       28.60       29.78      0.90 o 
  -5   2   5        1.81        1.66      0.25 o 
  -4   2   5        9.45        9.51      0.63 o 
  -3   2   5        8.28        7.96      0.53 o 
  -2   2   5        2.40        3.17      0.33 o 
  -1   2   5      125.28      122.76      2.47 o 
   0   2   5       75.39       80.10      2.04 o 
   1   2   5      253.62      244.01      4.10 o 
   2   2   5       91.27       93.63      2.41 o 
   3   2   5       11.37       12.55      0.71 o 
   4   2   5       66.06       69.60      1.67 o 
  -5   3   5       52.35       48.26      1.45 o 
  -4   3   5        2.35        3.39      0.37 o 
  -3   3   5       19.86       20.63      0.86 o 
  -2   3   5      154.41      159.00      3.09 o 
  -1   3   5      222.54      228.86      3.79 o 
   0   3   5       38.29       38.28      0.78 o 
   1   3   5       46.18       47.89      1.31 o 
   2   3   5       18.51       16.69      0.81 o 
   3   3   5       20.28       20.23      0.87 o 
   4   3   5        1.02        1.38      0.23 o 
  -5   4   5        6.60        7.19      0.43 o 
  -4   4   5       20.12       19.70      0.85 o 
  -3   4   5      265.04      258.29      4.51 o 
  -2   4   5      168.16      170.38      3.31 o 
  -1   4   5       47.75       48.43      1.29 o 
   0   4   5       40.75       39.99      0.82 o 
   1   4   5       32.66       32.45      1.09 o 
   2   4   5       22.22       20.25      0.90 o 
   3   4   5        1.17        0.74      0.28 o 
  -5   5   5       31.14       32.62      1.00 o 
  -4   5   5       39.87       42.17      1.23 o 
  -3   5   5       49.13       48.79      1.42 o 
  -2   5   5       37.75       38.93      1.22 o 
  -1   5   5        8.69        9.42      0.57 o 
   0   5   5       11.68       13.03      0.49 o 
   1   5   5        8.97        8.94      0.61 o 
   2   5   5       96.51       83.69      2.28 o 
   3   5   5       12.95       14.82      0.69 o 
  -4   6   5       10.31        9.47      0.55 o 
  -3   6   5       26.01       26.71      1.03 o 
  -2   6   5       42.51       43.41      1.31 o 
  -1   6   5       37.09       34.61      1.17 o 
   0   6   5       48.70       47.44      1.25 o 
   1   6   5       76.48       73.77      2.14 o 
   2   6   5       22.08       21.54      0.89 o 
   3   6   5       17.04       19.42      0.75 o 
  -4   7   5       18.08       20.13      0.73 o 
  -3   7   5       20.65       19.25      0.83 o 
  -2   7   5       26.46       25.18      1.00 o 
  -1   7   5      101.85       98.04      2.51 o 
   0   7   5      101.97      105.48      1.84 o 
   1   7   5       16.89       15.87      0.81 o 
   2   7   5        1.21        1.41      0.27 o 
   3   7   5        2.76        3.72      0.30 o 
  -4   8   5       25.20       24.05      0.71 o 
  -3   8   5        5.76        5.95      0.43 o 
  -2   8   5       38.74       37.90      1.21 o 
  -1   8   5       70.90       72.48      2.10 o 
   0   8   5       19.02       20.72      0.63 o 
   1   8   5       12.97       12.45      0.65 o 
   2   8   5       18.17       19.72      0.75 o 
  -3   9   5        0.15        0.38      0.16 o 
  -2   9   5       15.87       15.77      0.72 o 
  -1   9   5       22.67       22.86      0.89 o 
   0   9   5        3.89        4.60      0.31 o 
   1   9   5       18.88       19.77      0.77 o 
   2   9   5       25.88       26.64      0.78 o 
  -2  10   5        4.71        4.75      0.34 o 
  -1  10   5        7.65        8.63      0.49 o 
   0  10   5       24.52       27.47      1.48 o 
   1  10   5       18.40       22.64      0.71 o 
  -1 -10   6        2.98        3.15      0.27 o 
  -2  -9   6       13.18       13.10      0.59 o 
  -1  -9   6       27.10       28.28      0.91 o 
   0  -9   6        1.31        1.29      0.16 o 
   1  -9   6        4.08        3.83      0.33 o 
  -3  -8   6       17.54       18.19      0.68 o 
  -2  -8   6       30.75       29.43      0.99 o 
  -1  -8   6       17.64       19.57      0.82 o 
   0  -8   6       14.93       15.56      0.42 o 
   1  -8   6       39.58       42.16      0.81 o 
   2  -8   6       40.76       43.01      0.81 o 
  -4  -7   6       12.88       14.09      0.55 o 
  -3  -7   6        3.84        4.32      0.42 o 
  -2  -7   6       27.24       26.92      1.02 o 
  -1  -7   6       31.65       29.16      1.06 o 
   0  -7   6        9.66        7.79      0.33 o 
   1  -7   6        6.28        4.88      0.33 o 
   2  -7   6       13.01       14.16      0.43 o 
  -4  -6   6       12.18       11.26      0.56 o 
  -3  -6   6       14.10       13.56      0.70 o 
  -2  -6   6       10.24        9.79      0.64 o 
  -1  -6   6       67.89       69.79      2.08 o 
   0  -6   6       45.98       46.41      0.80 o 
   1  -6   6       18.70       16.73      0.62 o 
   2  -6   6        3.08        4.15      0.37 o 
  -4  -5   6       20.60       21.19      0.83 o 
  -3  -5   6       19.46       18.04      0.84 o 
  -2  -5   6       56.90       57.34      1.56 o 
  -1  -5   6        9.79       10.46      0.68 o 
   0  -5   6       32.04       29.27      0.62 o 
   1  -5   6        3.17        2.51      0.24 o 
   2  -5   6       12.15       11.12      0.56 o 
   3  -5   6        6.57        6.16      0.27 o 
  -5  -4   6       52.81       48.75      1.32 o 
  -4  -4   6        4.32        4.17      0.44 o 
  -3  -4   6       60.75       60.81      1.62 o 
  -2  -4   6       64.62       62.87      1.95 o 
  -1  -4   6       22.28       23.86      0.94 o 
   0  -4   6      167.54      161.31      2.34 o 
   1  -4   6       13.75       14.49      0.70 o 
   2  -4   6       12.44       10.63      0.45 o 
   3  -4   6       40.86       43.14      0.93 o 
  -5  -3   6       13.89       13.48      0.58 o 
  -4  -3   6        6.41        6.31      0.49 o 
  -3  -3   6      134.22      137.23      3.06 o 
  -2  -3   6      103.39       98.11      2.46 o 
  -1  -3   6       46.16       43.43      1.28 o 
   0  -3   6        7.78        8.10      0.31 o 
   1  -3   6       28.16       25.39      0.71 o 
   2  -3   6       42.85       42.18      0.92 o 
   3  -3   6        1.14        1.47      0.18 o 
  -5  -2   6        0.68        0.42      0.23 o 
  -4  -2   6       39.41       36.23      1.18 o 
  -3  -2   6       27.26       26.16      1.01 o 
  -2  -2   6       16.39       17.16      0.82 o 
  -1  -2   6       21.17       22.80      0.90 o 
   0  -2   6       24.19       24.11      0.85 o 
   1  -2   6      153.12      140.84      2.14 o 
   2  -2   6        4.99        5.42      0.44 o 
   3  -2   6       14.63       15.29      0.78 o 
  -4  -1   6       20.44       20.52      0.90 o 
  -3  -1   6      323.04      317.94      5.22 o 
  -2  -1   6       81.84       85.60      2.21 o 
  -1  -1   6       14.59       13.98      0.67 o 
   0  -1   6       48.25       46.52      1.17 o 
   1  -1   6       88.85       83.62      2.21 o 
   2  -1   6       70.21       67.84      3.99 o 
   3  -1   6       14.68       14.78      0.53 o 
  -5   0   6        1.90        2.30      0.33 o 
  -4   0   6        3.47        1.95      0.39 o 
  -3   0   6       57.59       54.76      1.46 o 
  -2   0   6        1.57        1.96      0.21 o 
  -1   0   6      135.38      139.94      2.02 o 
   0   0   6       68.53       69.05      1.86 o 
   1   0   6      105.59      100.60      2.34 o 
   2   0   6      235.01      228.61      3.99 o 
   3   0   6        2.92        2.60      0.20 o 
  -5   1   6       14.38       13.28      0.58 o 
  -4   1   6       20.67       21.31      0.90 o 
  -3   1   6      321.19      325.00      5.26 o 
  -2   1   6       81.55       81.27      2.13 o 
  -1   1   6       14.67       13.51      0.67 o 
   0   1   6       48.99       48.71      0.93 o 
   1   1   6       88.10       91.33      2.34 o 
   2   1   6       69.48       67.50      2.04 o 
   3   1   6       14.64       16.07      0.74 o 
  -5   2   6        0.64        0.53      0.18 o 
  -4   2   6       40.12       38.33      1.21 o 
  -3   2   6       27.13       25.74      1.01 o 
  -2   2   6       16.58       18.90      0.83 o 
  -1   2   6       21.20       22.34      0.87 o 
   0   2   6       24.37       25.48      0.67 o 
   1   2   6      153.07      148.96      3.15 o 
   2   2   6        4.95        4.75      0.45 o 
   3   2   6       14.49       15.62      0.71 o 
  -5   3   6       13.99       14.19      0.58 o 
  -4   3   6        6.82        6.83      0.53 o 
  -3   3   6      133.19      133.99      2.99 o 
  -2   3   6      103.48      100.23      2.46 o 
  -1   3   6       46.07       44.10      1.27 o 
   0   3   6        7.59        7.15      0.37 o 
   1   3   6       27.80       26.75      1.01 o 
   2   3   6       42.61       43.41      1.32 o 
   3   3   6        1.23        1.00      0.26 o 
  -5   4   6       52.92       51.40      1.31 o 
  -4   4   6        4.28        5.20      0.43 o 
  -3   4   6       60.96       59.48      1.59 o 
  -2   4   6       65.02       63.32      1.94 o 
  -1   4   6       22.61       23.64      0.94 o 
   0   4   6      167.75      173.13      2.44 o 
   1   4   6       13.61       14.98      0.78 o 
   2   4   6       12.05       10.55      0.63 o 
   3   4   6       40.51       45.91      1.38 o 
  -4   5   6       20.76       20.61      0.79 o 
  -3   5   6       19.21       19.03      0.85 o 
  -2   5   6       56.39       57.61      1.56 o 
  -1   5   6        9.92       10.03      0.65 o 
   0   5   6       32.16       30.43      0.78 o 
   1   5   6        3.25        2.43      0.34 o 
   2   5   6       12.39       12.24      0.65 o 
   3   5   6        6.43        5.98      0.37 o 
  -4   6   6       12.01       12.10      0.56 o 
  -3   6   6       13.85       12.46      0.69 o 
  -2   6   6       10.13        8.59      0.60 o 
  -1   6   6       67.33       70.54      2.08 o 
   0   6   6       45.80       50.09      1.01 o 
   1   6   6       18.40       18.15      0.83 o 
   2   6   6        3.04        4.39      0.41 o 
  -4   7   6       12.75       12.00      0.50 o 
  -3   7   6        3.86        4.50      0.40 o 
  -2   7   6       27.32       27.12      0.99 o 
  -1   7   6       31.22       27.50      1.03 o 
   0   7   6        9.67        8.96      0.41 o 
   1   7   6        6.31        6.30      0.50 o 
   2   7   6       12.87       14.53      0.62 o 
  -3   8   6       17.42       18.08      0.68 o 
  -2   8   6       30.15       26.87      0.93 o 
  -1   8   6       17.30       19.93      0.82 o 
   0   8   6       14.45       14.86      0.51 o 
   1   8   6       39.23       42.30      1.15 o 
   2   8   6       40.80       45.34      1.19 o 
  -2   9   6       13.14       12.59      0.57 o 
  -1   9   6       27.26       29.20      0.93 o 
   0   9   6        1.29        1.42      0.22 o 
   1   9   6        4.19        4.47      0.34 o 
  -1  10   6        3.07        3.36      0.28 o 
  -1  -9   7        0.69        0.91      0.17 o 
  -2  -8   7        4.26        5.34      0.37 o 
  -1  -8   7        0.66        1.09      0.22 o 
   0  -8   7       14.11       14.24      0.35 o 
   1  -8   7       27.40       29.42      0.56 o 
  -3  -7   7        6.31        7.10      0.44 o 
  -2  -7   7       22.91       22.05      0.85 o 
  -1  -7   7       80.24       81.55      2.10 o 
   0  -7   7        0.94        0.50      0.14 o 
   1  -7   7        2.92        2.09      0.19 o 
  -4  -6   7        1.02        0.42      0.16 o 
  -3  -6   7       39.88       39.95      1.13 o 
  -2  -6   7       40.44       40.97      1.23 o 
  -1  -6   7       34.99       32.62      1.12 o 
   0  -6   7       14.48       14.21      0.68 o 
   1  -6   7       22.56       22.66      0.60 o 
   2  -6   7        7.28        7.04      0.28 o 
  -4  -5   7        0.86        0.93      0.21 o 
  -3  -5   7       12.78       11.33      0.63 o 
  -2  -5   7       16.85       16.21      0.79 o 
  -1  -5   7       16.93       16.31      0.80 o 
   0  -5   7        0.75        0.87      0.26 o 
   1  -5   7       23.08       18.98      1.18 o 
   2  -5   7        2.01        2.62      0.22 o 
  -4  -4   7       62.53       63.38      1.69 o 
  -3  -4   7       32.49       32.88      1.12 o 
  -2  -4   7       34.65       35.11      1.19 o 
  -1  -4   7        9.10        7.96      0.58 o 
   0  -4   7        5.93        5.34      0.44 o 
   1  -4   7      103.54       97.72      1.72 o 
   2  -4   7       67.45       66.25      1.53 o 
  -4  -3   7       13.18       14.06      0.65 o 
  -3  -3   7        0.44        1.12      0.24 o 
  -2  -3   7       64.69       64.73      1.98 o 
  -1  -3   7       23.60       21.32      0.93 o 
   0  -3   7       26.89       25.94      1.27 o 
   1  -3   7       41.54       37.66      0.87 o 
   2  -3   7        9.11        9.39      0.39 o 
   3  -3   7        0.54        0.42      0.13 o 
  -4  -2   7       40.04       39.68      1.18 o 
  -3  -2   7       14.50       14.30      0.77 o 
  -2  -2   7       83.29       85.30      2.30 o 
  -1  -2   7       35.70       34.20      1.16 o 
   0  -2   7       21.65       20.54      0.51 o 
   1  -2   7        9.55        9.68      0.44 o 
   2  -2   7       13.92       12.97      0.48 o 
   3  -2   7        9.14        9.21      0.32 o 
  -5  -1   7        5.06        4.20      0.35 o 
  -4  -1   7       37.66       36.06      1.13 o 
  -3  -1   7       11.57       12.81      0.70 o 
  -2  -1   7        1.46        1.15      0.33 o 
  -1  -1   7        8.42        8.36      0.59 o 
   0  -1   7       83.22       76.64      1.67 o 
   1  -1   7      146.71      135.81      2.14 o 
   2  -1   7       13.95       14.25      0.86 o 
   3  -1   7       64.50       68.74      1.14 o 
  -5   0   7        3.08        2.90      0.20 o 
  -4   0   7      104.34       94.81      3.55 o 
  -3   0   7       48.40       45.71      2.38 o 
  -2   0   7        0.13        0.20      0.14 o 
  -1   0   7        0.55        0.59      0.27 o 
   0   0   7        2.10        2.30      0.16 o 
   1   0   7       33.91       30.60      0.64 o 
   2   0   7       89.08       85.59      1.28 o 
   3   0   7        0.30        0.17      0.11 o 
  -5   1   7        4.86        4.37      0.31 o 
  -4   1   7       37.14       34.89      1.12 o 
  -3   1   7       11.99       13.30      0.72 o 
  -2   1   7        1.42        1.61      0.29 o 
  -1   1   7        8.39        7.68      0.56 o 
   0   1   7       83.42       83.77      4.07 o 
   1   1   7      147.02      148.20      3.21 o 
   2   1   7       13.98       13.63      0.72 o 
   3   1   7       64.42       69.71      1.66 o 
  -4   2   7       39.79       35.54      1.10 o 
  -3   2   7       14.20       13.09      0.69 o 
  -2   2   7       83.40       78.98      2.20 o 
  -1   2   7       36.27       31.15      1.10 o 
   0   2   7       21.60       20.83      1.05 o 
   1   2   7        9.33       10.90      0.65 o 
   2   2   7       13.95       12.09      0.67 o 
   3   2   7        9.02        9.94      0.45 o 
  -4   3   7       12.89       12.06      0.61 o 
  -3   3   7        0.48        0.80      0.28 o 
  -2   3   7       64.27       59.43      1.58 o 
  -1   3   7       23.01       21.78      0.92 o 
   0   3   7       26.23       26.73      0.73 o 
   1   3   7       41.96       40.63      1.29 o 
   2   3   7        9.11       10.01      0.57 o 
   3   3   7        0.56        0.42      0.17 o 
  -4   4   7       62.46       58.95      1.64 o 
  -3   4   7       32.52       31.47      1.07 o 
  -2   4   7       34.61       32.77      1.15 o 
  -1   4   7        9.12        8.90      0.61 o 
   0   4   7        6.10        5.63      0.34 o 
   1   4   7      103.59       99.52      2.48 o 
   2   4   7       67.33       66.21      1.80 o 
  -4   5   7        0.80        0.89      0.20 o 
  -3   5   7       12.87       12.18      0.67 o 
  -2   5   7       16.74       16.60      0.79 o 
  -1   5   7       16.81       17.78      0.83 o 
   0   5   7        0.81        1.06      0.20 o 
   1   5   7       22.79       20.59      0.85 o 
   2   5   7        2.01        3.08      0.29 o 
  -4   6   7        0.93        0.77      0.16 o 
  -3   6   7       39.72       38.32      1.10 o 
  -2   6   7       40.32       42.23      1.23 o 
  -1   6   7       34.80       32.10      1.09 o 
   0   6   7       14.59       14.38      0.52 o 
   1   6   7       23.09       25.30      0.89 o 
   2   6   7        7.18        7.17      0.41 o 
  -3   7   7        6.38        7.04      0.43 o 
  -2   7   7       23.40       26.02      0.91 o 
  -1   7   7       81.53       85.76      2.16 o 
   0   7   7        1.01        0.80      0.15 o 
   1   7   7        2.94        2.99      0.28 o 
  -2   8   7        4.26        4.90      0.38 o 
  -1   8   7        0.66        1.02      0.18 o 
   0   8   7       14.38       14.95      0.44 o 
   1   8   7       27.41       31.60      0.97 o 
  -1   9   7        0.69        0.43      0.16 o 
  -2  -7   8       10.86       12.31      0.53 o 
  -1  -7   8        7.81        7.39      0.44 o 
   0  -7   8        4.21        3.80      0.18 o 
  -3  -6   8        5.72        6.34      0.38 o 
  -2  -6   8       50.86       53.23      1.53 o 
  -1  -6   8       37.88       40.97      1.14 o 
   0  -6   8       14.92       14.13      0.36 o 
   1  -6   8       22.60       23.78      0.56 o 
  -3  -5   8        0.44        0.43      0.18 o 
  -2  -5   8        2.16        2.38      0.29 o 
  -1  -5   8        4.96        4.96      0.45 o 
   0  -5   8        2.60        3.59      0.21 o 
   1  -5   8       15.35       15.16      0.86 o 
  -4  -4   8        8.73        7.62      0.41 o 
  -3  -4   8       22.18       22.28      0.84 o 
  -2  -4   8        0.85        0.93      0.27 o 
  -1  -4   8       36.59       41.03      1.27 o 
   0  -4   8        6.09        5.89      0.27 o 
   1  -4   8       21.78       23.84      0.60 o 
   2  -4   8        5.86        6.52      0.25 o 
  -4  -3   8       69.70       72.78      1.70 o 
  -3  -3   8       17.58       18.47      0.77 o 
  -2  -3   8       25.84       25.08      0.95 o 
  -1  -3   8       62.78       64.53      1.95 o 
   0  -3   8        2.38        2.60      0.20 o 
   1  -3   8       19.27       20.27      0.87 o 
   2  -3   8       15.06       16.34      0.43 o 
  -4  -2   8       11.28       12.31      0.57 o 
  -3  -2   8       13.73       14.47      0.71 o 
  -2  -2   8       33.96       35.08      1.16 o 
  -1  -2   8        4.00        3.17      0.39 o 
   0  -2   8       66.86       67.31      2.00 o 
   1  -2   8       46.64       46.71      1.57 o 
   2  -2   8        8.78        9.32      0.35 o 
  -4  -1   8       42.79       41.76      1.32 o 
  -3  -1   8        4.54        5.10      0.45 o 
  -2  -1   8       61.74       58.29      1.57 o 
  -1  -1   8       52.22       52.87      1.47 o 
   0  -1   8       50.87       50.40      0.83 o 
   1  -1   8       34.63       32.82      0.77 o 
   2  -1   8        7.91        8.82      0.34 o 
  -4   0   8       30.21       27.40      0.62 o 
  -3   0   8        2.88        3.01      0.26 o 
  -2   0   8        7.29        7.54      0.40 o 
  -1   0   8        7.24        8.36      0.41 o 
   0   0   8       11.09       10.69      0.29 o 
   1   0   8       12.46       12.95      0.39 o 
   2   0   8       56.88       61.69      0.93 o 
  -4   1   8       41.85       39.18      1.06 o 
  -3   1   8        4.57        4.27      0.42 o 
  -2   1   8       61.52       56.16      1.50 o 
  -1   1   8       52.26       46.72      1.37 o 
   0   1   8       50.69       50.35      1.00 o 
   1   1   8       34.42       34.83      1.11 o 
   2   1   8        7.94        9.16      0.50 o 
  -4   2   8       11.37       11.06      0.53 o 
  -3   2   8       13.56       12.05      0.66 o 
  -2   2   8       33.37       35.29      1.16 o 
  -1   2   8        4.20        5.00      0.48 o 
   0   2   8       67.98       69.10      1.42 o 
   1   2   8       46.89       49.42      1.33 o 
   2   2   8        8.73        9.42      0.49 o 
  -4   3   8       70.29       68.42      1.60 o 
  -3   3   8       17.69       18.70      0.78 o 
  -2   3   8       25.79       24.67      0.95 o 
  -1   3   8       62.51       59.87      1.85 o 
   0   3   8        2.26        1.93      0.25 o 
   1   3   8       18.75       20.62      0.82 o 
   2   3   8       15.14       16.21      0.61 o 
  -4   4   8        8.75        7.57      0.40 o 
  -3   4   8       22.18       20.12      0.77 o 
  -2   4   8        0.84        1.06      0.21 o 
  -1   4   8       36.27       39.69      1.22 o 
   0   4   8        6.22        5.74      0.32 o 
   1   4   8       21.71       23.62      0.84 o 
   2   4   8        6.05        6.50      0.36 o 
  -3   5   8        0.52        0.31      0.20 o 
  -2   5   8        2.28        2.28      0.33 o 
  -1   5   8        4.92        4.63      0.43 o 
   0   5   8        2.75        4.21      0.27 o 
   1   5   8       15.55       16.31      0.65 o 
  -3   6   8        5.73        5.54      0.36 o 
  -2   6   8       51.49       53.23      1.50 o 
  -1   6   8       38.48       42.91      1.16 o 
   0   6   8       14.86       13.68      0.44 o 
   1   6   8       22.45       24.98      0.75 o 
  -2   7   8       10.80       12.31      0.53 o 
  -1   7   8        7.50        7.47      0.43 o 
   0   7   8        4.13        4.04      0.22 o 
  -2  -5   9       40.83       45.36      1.24 o 
  -1  -5   9       13.27       15.87      0.60 o 
   0  -5   9        0.79        0.80      0.10 o 
  -3  -4   9        8.08        8.46      0.42 o 
  -2  -4   9        1.85        2.22      0.28 o 
  -1  -4   9        4.58        4.46      0.35 o 
   0  -4   9       34.90       36.28      0.75 o 
  -3  -3   9        6.47        7.30      0.42 o 
  -2  -3   9       36.79       38.72      1.10 o 
  -1  -3   9       21.12       24.59      0.86 o 
   0  -3   9       21.66       22.61      0.46 o 
   1  -3   9        1.54        1.61      0.17 o 
  -3  -2   9        2.56        2.17      0.29 o 
  -2  -2   9       56.93       57.98      1.66 o 
  -1  -2   9       21.52       20.62      0.81 o 
   0  -2   9       47.14       50.17      0.87 o 
   1  -2   9        3.43        2.95      0.37 o 
  -3  -1   9       17.35       16.51      0.67 o 
  -2  -1   9        5.75        5.95      0.51 o 
  -1  -1   9       25.93       27.08      0.95 o 
   0  -1   9       29.76       31.79      0.64 o 
   1  -1   9        5.55        6.46      0.28 o 
  -3   0   9       18.18       16.60      0.48 o 
  -2   0   9        5.74        5.29      0.99 o 
  -1   0   9        7.66        8.04      0.65 o 
   0   0   9       62.68       63.90      0.94 o 
   1   0   9        3.42        3.92      0.19 o 
  -3   1   9       17.60       15.95      0.65 o 
  -2   1   9        5.85        5.69      0.44 o 
  -1   1   9       25.76       25.63      0.92 o 
   0   1   9       29.31       30.06      0.69 o 
   1   1   9        5.45        6.58      0.43 o 
  -3   2   9        2.55        2.41      0.26 o 
  -2   2   9       56.69       47.63      1.26 o 
  -1   2   9       21.56       19.31      0.80 o 
   0   2   9       46.79       50.28      1.10 o 
   1   2   9        3.45        2.70      0.28 o 
  -3   3   9        6.57        6.14      0.38 o 
  -2   3   9       36.65       37.55      1.06 o 
  -1   3   9       20.74       21.08      0.81 o 
   0   3   9       21.50       22.21      1.28 o 
   1   3   9        1.53        1.43      0.22 o 
  -3   4   9        8.28        7.90      0.41 o 
  -2   4   9        1.78        1.70      0.28 o 
  -1   4   9        4.62        4.86      0.37 o 
   0   4   9       34.65       36.58      2.16 o 
  -2   5   9       40.64       40.71      1.19 o 
  -1   5   9       13.43       14.10      0.57 o 
   0   5   9        0.82        0.67      0.13 o 
  -1  -2  10       35.55       37.62      0.75 o 
  -2  -1  10        0.15        0.46      0.15 o 
  -1  -1  10        2.15        2.78      0.26 o 
  -2   0  10        0.67        0.37      0.11 o 
  -1   0  10       16.04       16.74      0.93 o 
  -2   1  10        0.15        0.07      0.18 o 
  -1   1  10        2.08        1.93      0.25 o 
  -1   2  10       35.49       33.91      0.99 o 
                                                 
